# Supplementary material for: Precocious Metamorphosis of Silkworm Larvae Infected by BmNPV in the Latter Half of the Fifth Instar
Source: Front Physiol. 2021 May 10;12:650972. doi: 10.3389/fphys.2021.650972 (PMC8141865; doi:10.3389/fphys.2021.650972)
Supplement: Supplementary Table 1 — Primers of genes for RT-PCR and RT-qPCR. [file Table_1.xls]

## Sheet: Sheet1
	Sequences of RT-PCR		Sequences of RT-qPCR
Gene	F (5́-3́ )	R (5́-3́ )	F (5́-3́ )	R (5́-3́ )
BmGAPDH	GGTGCTCCGTGCTTCTATTGA	CTGCCTCCTTGACCTTTTGCT	CATTCCGCGTCCCTGTTGCTAAT	GCTGCCTCCTTGACCTTTTGC
BmNGDN	ACAACCAAACATCCCTCAAGC	CGAAGTTCCCTCATAACACTGG	AGAATGGAGAACTTTCAACAGACAA	TTTCACCAGAGCACTTCCTTAATAC
BmGag-p	CCGAACCTTCTACGTGCCTA	GTCTTTTGTACTGGACGCTGA
BmNord	CAGGACTGTGGTATCTATCCG	AGGTTATCGTTGCTCTAGGAGG
BmTrypsin-1	TATTTGGCGGACGTGGAGT	CCCGTTTTCATAGCCAGCG	TGGTATCAATCACAGGGCAGC	AGTCTCTTCCCCCGTTTTCAT
BmACSS3	GTCATCATAGCCGCCAGTTG	GGCAGTATCTCCTCGCGTAT	CGTTGGGAGTCAGTAAGGGAG	GATACGATTGGTAGCGAGCATAG
BmJing	TTGCAGGCTAGAAGACGAGT	CCGAGCTTCCGTTTCTTCG	GCCTCCTCAACAACCTCATCG	TTCCGCATCTCGGCGTTCCTT
BmMar1	ACGCAAAGGGAGGTCATAGA	AAGCACGCACTCTTTCCATG
BmPyd3	TCGCCATCAAGTACGCAATG	AGTCTTTGTGTGCCGGTTTC	TGAAACTCACAGCCTTGAATCTAT	TCGGGTCTGCTCGTCCTTG
BmTitin	GGAGGTATCAGCGGAGGAAA	GTCAAAGCGAACACGTCTCC	GGACAGTCGTGAAATAAAAGCCG	GAAGAAGAGTAAGCCCTGCCCAT
BmUnc-89	GTCACAGTCCAAAAAACCACAGA	CGTAGTTTCTGCGGATACTGCTT
BmIGc2	CCTGCTGTTGTCAAGAAAGATGA	GCTCTCTTTAGGTTTCGGTTCA	GGCAAGTCATCCCCGAAATA	CATCTGTGGCATCACCCTGT
BmAryl	CGTCGGAAAGAGGCGAGA	AGCTTCTGTCACCCGTTACA	CTATTGAGAGCAACATTGGCACC	TTCTGTCACCCGTTACAAGGATTT
BmTitin2	CAAACCACAGAGGAACTCGTAGAT	TCTTCAGGCAACTCAACAACTTCT
BmKettin	AGCCAAAAATAAAGAAAATCACAAA	ATCTATGAGTTCCTCTGTGGTTTGA
Novel01674	AGAGGTAGAGCGGTGGAGGA	GAGGCATAGCAGCGTCACAC	AAGTCATTGTCTTGGGGTTCCT	CCACTCCTCCACCGCTCTAC
GP41	CCGATGTTAGGAAGGTAGCGT	AAAAAGAGTTGGGACAAGGCA
