# Supplementary material for: Precocious Metamorphosis of Silkworm Larvae Infected by BmNPV in the Latter Half of the Fifth Instar
Source: Front Physiol. 2021 May 10;12:650972. doi: 10.3389/fphys.2021.650972 (PMC8141865; doi:10.3389/fphys.2021.650972)
Supplement: Supplementary Table 5 — A list of genes with FPKM ≥ 1.0 between infected and control groups. [file Table_5.xls]

## Sheet: control groups
geneID	C1-PGs	C2-PGs
BGIBMGA008231	4.58132	3.7664
BGIBMGA006613	172.192	187.097
BGIBMGA006772	31.0586	17.1371
BGIBMGA013625	35.6624	20.0038
BGIBMGA011490	7.71071	5.8697
BGIBMGA008009	61.1235	36.5934
BGIBMGA014142	3.20814	3.38477
Novel00762	2.67289	1.66029
BGIBMGA003202	32.483	25.9864
BGIBMGA006646	9.17936	6.49553
BGIBMGA012333	53.8239	93.7465
BGIBMGA003205	44.4657	30.3823
BGIBMGA005645	11.2904	11.6726
BGIBMGA005391	47.8438	34.1078
BGIBMGA006118	29.8576	19.1259
BGIBMGA005493	294.334	341.142
BGIBMGA014290	28.9208	14.5512
BGIBMGA001060	513.611	371.342
BGIBMGA005984	0.631466	0.555674
BGIBMGA009115	25.8325	24.0691
BGIBMGA009425	4.14173	4.2116
Novel01250	2.84804	1.7951
BGIBMGA002710	1.50731	1.68531
BGIBMGA008853	9.89948	21.4348
BGIBMGA013218	43.2464	32.1849
BGIBMGA007061	47.2021	130.224
BGIBMGA014058	66.7932	41.3423
BGIBMGA012348	19.1697	11.9688
BGIBMGA004880	117.464	164.168
BGIBMGA006541	29.7226	20.3711
BGIBMGA008276	9.96033	9.07645
BGIBMGA007023	30.0853	20.9797
BGIBMGA005111	4.99264	3.48888
BGIBMGA009043	4.13635	8.38243
BGIBMGA001340	16.8397	9.84118
BGIBMGA006019	3.52204	1.80489
BGIBMGA012632	139.085	122.942
BGIBMGA006832	2.84926	2.93633
BGIBMGA009403	4.36856	4.90104
BGIBMGA003776	13.8389	11.7693
BGIBMGA010268	1.99487	1.39047
BGIBMGA008978	1.66896	5.68696
BGIBMGA012991	4.46726	3.77691
BGIBMGA003621	1.86333	1.26264
BGIBMGA001328	33.899	17.4787
BGIBMGA013478	9.73135	10.2481
BGIBMGA004501	58.4971	49.1027
BGIBMGA006123	3.17082	2.49275
BGIBMGA013401	6.27201	7.98081
BGIBMGA005798	31.6667	24.2414
BGIBMGA005117	77.9006	59.0782
BGIBMGA006093	120.573	88.5727
BGIBMGA001126	70.5003	54.9348
BGIBMGA008898	8.35417	4.63128
BGIBMGA010222	147.673	130.07
BGIBMGA012140	18.5814	10.3722
BGIBMGA007324	55.1416	47.1873
BGIBMGA010249	28.2964	22.0711
BGIBMGA002977	2.25316	1.94031
BGIBMGA009359	14.9779	10.1177
BGIBMGA012190	8.74736	7.47106
BGIBMGA009898	1.6223	1.53904
BGIBMGA005702	16.6899	10.6981
BGIBMGA002672	3.36497	2.12751
BGIBMGA000955	15.0499	15.1153
BGIBMGA010951	17.3357	12.2254
Novel00140	1.82201	1.8189
BGIBMGA013491	37.3153	27.5566
Novel01538	2.2681	10.4792
BGIBMGA011618	328.039	340.668
BGIBMGA000767	84.965	73.9441
BGIBMGA008052	37.147	26.3648
BGIBMGA005641	33.2365	24.9325
BGIBMGA011265	47.8822	41.0847
BGIBMGA006727	23.5522	14.144
BGIBMGA003339	75.7141	68.4172
BGIBMGA004253	3.14404	2.67833
BGIBMGA002486	2.43738	4.38856
BGIBMGA001282	36.1409	25.5436
Novel00752	3347.65	2264.67
BGIBMGA007727	60.5855	41.1837
BGIBMGA003207	22.6859	16.1969
BGIBMGA010109	27.0449	21.7935
BGIBMGA009350	3.38787	1.08508
BGIBMGA010798	5.47271	2.74568
BGIBMGA010120	68.1451	72.8277
BGIBMGA004423	14.0968	14.0101
BGIBMGA009103	57.7972	53.4815
BGIBMGA011824	140.816	112.709
BGIBMGA011154	13.158	12.3275
BGIBMGA006824	44.3532	45.2413
BGIBMGA001662	14.2015	14.9663
BGIBMGA000617	4.00592	3.58317
Novel00016	48.895	54.456
BGIBMGA000658	4.44657	2.48583
BGIBMGA001040	464.985	248.319
BGIBMGA000752	3.71724	3.63886
BGIBMGA009286	24.2301	16.3271
BGIBMGA012029	71.7381	71.4813
BGIBMGA000315	10.7261	4.30117
BGIBMGA012249	8.00383	11.7135
BGIBMGA000859	24.3391	11.993
BGIBMGA011247	6.36152	5.23172
BGIBMGA013602	3.64129	3.52322
BGIBMGA002681	28.0858	17.9596
BGIBMGA012592	12.9765	8.91629
BGIBMGA003998	8.27519	7.86052
BGIBMGA011337	203.644	139.865
BGIBMGA001817	4.68211	3.45808
BGIBMGA005856	481.617	317.856
Novel00100	109.015	104.731
BGIBMGA011069	13.1075	9.92697
BGIBMGA010318	23.3386	13.9417
BGIBMGA008980	14.2534	10.5562
BGIBMGA004523	2.01219	1.37264
Novel01523	17.7553	12.6457
BGIBMGA012967	26.3407	20.5574
BGIBMGA003378	13.1936	9.84313
BGIBMGA008953	12.7539	18.0755
BGIBMGA002246	44.7325	22.5532
EMBMOG00000002717	4.98016	1.32577
BGIBMGA004062	2.45732	2.10786
BGIBMGA008696	2.06218	1.44106
BGIBMGA007473	50.6551	37.5757
Novel00452	40.0776	25.8822
BGIBMGA000817	2.43043	2.13585
BGIBMGA008621	21.4543	14.2508
Novel00948	12.0096	8.48113
BGIBMGA012568	41.0779	35.9064
BGIBMGA006811	42.0965	30.073
Novel01469	10.4842	8.00331
Novel01124	4.91621	4.24545
BGIBMGA002793	6.5401	3.15967
BGIBMGA013621	4.87296	3.60388
BGIBMGA000545	8.91631	9.60236
BGIBMGA005261	1.39749	1.06535
BGIBMGA007448	66.7722	67.4248
BGIBMGA007078	36.355	24.6882
BGIBMGA006636	2.64856	2.22701
BGIBMGA003149	5.0024	1.81258
BGIBMGA002577	1.08527	1.01118
BGIBMGA000559	280.82	317.333
Novel01304	7.24183	6.27182
BGIBMGA005947	6.72786	5.0437
BGIBMGA003899	10.5606	9.58079
BGIBMGA010285	4.51627	16.5202
Novel00951	2.24772	1.91217
BGIBMGA000511	168.9	109.92
BGIBMGA013613	8.99002	8.99013
BGIBMGA003630	5.87946	3.65208
BGIBMGA003798	1.36818	1.01983
Novel00186	5.74634	1.1473
BGIBMGA001852	7.63699	4.76996
BGIBMGA010913	1.85472	4.1652
Novel00250	13.7209	16.0126
BGIBMGA000075	5.47724	7.02397
Novel00556	2.43621	2.98963
BGIBMGA000723	19.1458	12.0861
BGIBMGA001549	3192.41	2333.45
Novel01032	3.06972	4.12201
BGIBMGA013122	2.77189	2.69029
BGIBMGA003603	9.4995	5.46128
BGIBMGA003532	5.90051	5.16597
BGIBMGA003187	30.0687	23.9136
BGIBMGA010681	1.65804	28.9311
BGIBMGA002167	3.84247	6.68054
BGIBMGA009104	9.45938	13.9653
BGIBMGA008520	26.4902	26.9738
BGIBMGA001205	25.1072	16.3433
BGIBMGA012997	2.04898	174.445
BGIBMGA005976	36.8586	24.3948
Novel00445	25.9446	18.3101
BGIBMGA003885	85.592	72.647
BGIBMGA007118	111.612	79.0334
BGIBMGA004857	17.5583	24.6458
BGIBMGA008756	6.22034	4.37698
BGIBMGA013601	12.2157	10.2113
BGIBMGA002582	203.955	204.651
BGIBMGA011343	80.7107	59.7508
EMBMOG00000001531	17.1834	21.909
BGIBMGA011070	26.3728	19.1029
BGIBMGA004078	47.6996	35.2368
Novel01482	2.19441	1.74869
BGIBMGA007043	393.001	264.273
Novel00776	12.6023	10.3056
Novel00198	1.37321	0.456953
BGIBMGA007867	12.5703	9.56899
BGIBMGA001980	1.9303	1.927
BGIBMGA010864	11.9729	7.64125
BGIBMGA006134	11.2808	5.73743
BGIBMGA008896	24.254	16.3211
BGIBMGA009708	4.89701	5.63884
BGIBMGA006884	9.72273	12.5219
BGIBMGA003413	105.594	69.1869
BGIBMGA001028	4.71096	3.70261
BGIBMGA014134	66.0163	36.4325
BGIBMGA012251	1.63041	1.28895
BGIBMGA007614	3.30317	3.55118
Novel00820	30.0203	19.9041
BGIBMGA014618	82.4512	119.003
Novel00322	24.944	13.868
BGIBMGA012462	10.5617	6.50706
BGIBMGA001460	142.988	100.594
Novel00353	3.70373	2.13489
BGIBMGA002118	9.3423	8.20239
BGIBMGA005701	81.2542	50.4286
BGIBMGA012537	58.9283	47.7915
BGIBMGA005259	4.18173	1.35071
Novel01549	11.6443	11.4455
BGIBMGA003155	129.767	92.4863
Novel01548	13.226	9.63964
BGIBMGA005974	4.57362	4.08924
BGIBMGA011909	3.53813	2.13834
BGIBMGA001849	39.4128	28.7188
Novel00845	20.3761	12.8779
BGIBMGA000292	189.565	164.421
BGIBMGA011035	1.93134	1.40194
Novel00633	38.1597	23.7534
BGIBMGA000241	3.3338	2.97191
BGIBMGA002864	41.6308	30.5391
BGIBMGA010464	839.977	553.943
BGIBMGA010561	4.76976	2.69973
Novel00321	4.46118	3.3943
BGIBMGA008053	69.8449	49.5434
BGIBMGA003984	29.1327	28.8584
BGIBMGA006263	219.354	152.935
BGIBMGA007740	13.6058	9.5033
BGIBMGA004156	3.01763	2.48086
BGIBMGA013716	4.5092	3.03434
BGIBMGA004094	2.23976	2.70065
BGIBMGA004335	2.06061	1.4147
Novel01254	50.0035	34.0085
BGIBMGA007076	5.57348	4.30338
BGIBMGA003309	1780.14	1296.18
BGIBMGA012053	6.34575	4.5139
BGIBMGA000532	7.41764	5.12533
BGIBMGA006045	43.9671	36.1645
BGIBMGA013074	20.9741	14.6821
BGIBMGA005606	13.2424	27.2171
Novel01489	1.53636	4.56973
BGIBMGA008329	33.3212	28.1098
BGIBMGA009934	84.6923	66.718
BGIBMGA004843	8.80332	10.5459
Novel00950	15.9515	9.68277
BGIBMGA011747	14.1755	10.7158
BGIBMGA008283	8.4941	4.55026
BGIBMGA005794	83.0027	69.8962
BGIBMGA004674	66.6144	49.9392
BGIBMGA002406	75.3409	55.3255
BGIBMGA006786	29.1722	23.8539
BGIBMGA006055	27.3074	20.8001
BGIBMGA000768	45.4195	32.4842
BGIBMGA000348	4.38213	3.60265
BGIBMGA012995	1.04625	2.34846
BGIBMGA013743	8.86492	9.31198
BGIBMGA011793	78.9392	44.3166
BGIBMGA000618	1.38955	4.66092
BGIBMGA003606	34.2626	27.9802
BGIBMGA000393	5.47643	4.24464
Novel01101	20.7634	18.1369
BGIBMGA010316	56.5417	39.0754
BGIBMGA007804	6.79361	4.86668
BGIBMGA014296	38.9075	35.0432
BGIBMGA006173	37.1112	27.5247
BGIBMGA011732	1.38573	1.15443
BGIBMGA014476	227.849	156.744
BGIBMGA012291	3.45107	3.95753
Novel00946	3.76754	9.55145
BGIBMGA001353	13.7986	7.07708
BGIBMGA007734	33.8313	20.0102
BGIBMGA001253	7.64255	7.12085
Novel00383	3.54152	2.74981
BGIBMGA009832	11.9754	10.7813
Novel01110	79.9814	53.2147
BGIBMGA010956	5.19308	3.87087
Novel01680	30.2715	19.5945
BGIBMGA002764	3.53516	1.81848
BGIBMGA013748	12.5588	8.79097
BGIBMGA001365	4.7743	3.9357
BGIBMGA000300	15.7007	12.3191
Novel00969	12.4785	9.90233
BGIBMGA005586	50.4843	38.3894
BGIBMGA010259	5.27904	4.38898
BGIBMGA012069	99.2245	53.9363
BGIBMGA003852	3.01934	2.37435
BGIBMGA006709	120.583	83.9048
BGIBMGA002214	8.70393	9.77662
BGIBMGA008497	24.3391	20.8606
BGIBMGA005104	0	0.764869
BGIBMGA000562	66.7549	37.13
Novel00501	101.874	76.6551
BGIBMGA011776	145.549	123.216
BGIBMGA011803	249.499	195.894
BGIBMGA001847	3.29267	1.67091
BGIBMGA002265	37.9372	30.6537
BGIBMGA012316	3.94779	2.64996
BGIBMGA012060	2.8952	1.45998
BGIBMGA005868	3.14616	2.42329
BGIBMGA010196	1.3121	2.30924
BGIBMGA004711	31.1747	17.4062
Novel00067	4.3506	4.29207
BGIBMGA009328	237.607	291.197
BGIBMGA001668	32.1847	20.6758
BGIBMGA007635	4.5999	3.42872
Novel00292	5.66188	13.2684
BGIBMGA001062	43.1536	36.9478
BGIBMGA000394	43.4444	32.7266
BGIBMGA009960	3.08538	3.97394
Novel01326	13.6625	8.92091
BGIBMGA002236	9.07651	5.8088
BGIBMGA004210	70.4967	44.624
BGIBMGA006465	43.1867	28.3961
Novel00118	3.27355	10.9803
BGIBMGA007960	1.34745	1.25547
BGIBMGA006531	14.3158	23.2415
BGIBMGA011449	12.0341	15.6554
BGIBMGA011807	50.3173	68.5596
BGIBMGA006774	10.1432	15.7735
BGIBMGA009356	8.23786	5.05887
BGIBMGA013086	29.746	16.1436
BGIBMGA009045	81.1542	78.0719
BGIBMGA012960	27.2637	16.3302
BGIBMGA009107	214.824	162.407
BGIBMGA011620	3952.33	2620.29
Novel01546	56.344	42.49
Novel00155	16.7012	370.302
BGIBMGA008725	47.383	39.8655
BGIBMGA010210	41.6926	23.9673
BGIBMGA013760	1.72125	0.668233
BGIBMGA000132	133.334	118.345
BGIBMGA001075	27.8812	22.9174
BGIBMGA010964	5.61093	4.78372
BGIBMGA012807	11.6494	7.56303
BGIBMGA013521	26.7697	21.3251
BGIBMGA012246	6.97943	6.29323
BGIBMGA014533	11.6844	3.26605
BGIBMGA004309	109.697	84.7485
BGIBMGA010397	3.66188	3.10174
BGIBMGA003867	9.00385	5.22608
BGIBMGA008024	18.972	44.4687
Novel00180	6.04389	6.114
BGIBMGA013062	26.4929	22.8302
BGIBMGA014548	2.09937	2.60808
BGIBMGA014120	11.7711	9.66307
BGIBMGA001154	13.9238	8.5618
BGIBMGA006428	13.1057	9.41997
BGIBMGA011387	8.5511	8.20641
BGIBMGA011703	600.125	362.172
BGIBMGA004164	170.24	196.383
BGIBMGA006243	49.9961	39.7128
BGIBMGA009834	15.3236	17.847
BGIBMGA006573	1.41161	2.76203
BGIBMGA014599	35.0484	26.1317
BGIBMGA008403	26.53	19.9841
BGIBMGA005528	44.4657	23.9685
BGIBMGA014181	154.871	147.903
BGIBMGA014503	38.5872	25.7321
BGIBMGA009514	11.6025	10.2165
BGIBMGA000643	7.62659	9.51694
BGIBMGA012501	28.1301	32.7917
BGIBMGA003718	121.031	66.2449
BGIBMGA006344	203.302	187.774
BGIBMGA002009	13.8043	12.7795
BGIBMGA001779	20.0155	15.379
BGIBMGA000328	13.0062	46.92
BGIBMGA010813	4.22048	3.37061
BGIBMGA007465	6.43043	5.48156
BGIBMGA000916	60.0287	31.7633
BGIBMGA014544	2.35407	1.46225
BGIBMGA007025	20.2196	12.1457
BGIBMGA010585	8.84204	6.23837
BGIBMGA003314	17.2145	18.7983
BGIBMGA012329	10.6985	7.22696
BGIBMGA011884	21.2288	18.7105
BGIBMGA000540	1.76869	1.38873
BGIBMGA007394	2.94259	1.94967
BGIBMGA002972	12.9279	10.0638
BGIBMGA003672	3.93327	3.1116
BGIBMGA005238	12.0385	6.18853
Novel01179	603.099	399.961
BGIBMGA006128	30.4135	50.9603
BGIBMGA012202	121.288	78.039
BGIBMGA001185	11.9021	6.93622
BGIBMGA011658	99.105	81.2488
Novel01343	36.2653	27.3997
BGIBMGA008737	14.2791	11.904
BGIBMGA001645	27.5295	20.1669
BGIBMGA007883	1.54663	3.0022
BGIBMGA010499	5.6897	4.49943
BGIBMGA007491	19.8033	18.1098
BGIBMGA014519	11.5611	8.04934
BGIBMGA013996	97.6638	69.329
BGIBMGA010247	256.681	202.224
BGIBMGA012875	1.81999	1.23328
BGIBMGA004957	25.0914	18.4217
BGIBMGA004413	6.29175	4.17123
BGIBMGA001159	42.9172	31.2892
BGIBMGA007243	9.7385	4.53687
BGIBMGA000413	1.47536	1.83287
BGIBMGA005577	938.758	834.421
BGIBMGA008765	1.12631	1.09315
Novel00915	7.49774	8.15025
BGIBMGA008433	17.5406	13.6423
BGIBMGA004134	13.6768	12.5039
BGIBMGA010121	2.18579	2.27618
BGIBMGA001371	12.4861	18.5903
BGIBMGA009845	347.666	310.642
BGIBMGA005453	20.3431	17.7115
BGIBMGA000926	200.029	129.542
BGIBMGA013148	10.4073	7.51113
BGIBMGA013108	54.363	150.82
BGIBMGA007067	0.846966	1.08508
BGIBMGA010559	16.9407	14.1814
BGIBMGA004199	6.55285	2.81048
BGIBMGA011307	2.62421	5.97685
BGIBMGA005231	16.5158	16.0789
Novel00989	12.5126	8.46358
BGIBMGA006219	319.953	276.699
BGIBMGA005726	14.7608	10.2508
BGIBMGA003731	1.15179	0.742961
BGIBMGA002370	47.9691	36.3249
BGIBMGA011505	48.4335	33.6543
BGIBMGA007814	21.3859	12.1332
BGIBMGA010005	7.58822	5.80518
BGIBMGA007955	22.6601	14.6849
BGIBMGA001436	6.31825	3.79023
BGIBMGA012554	41.6926	30.5605
BGIBMGA011158	27.8472	15.0656
BGIBMGA004461	4.83662	4.94258
BGIBMGA010306	2.73981	8.66272
Novel00240	2.44418	1.60376
BGIBMGA014390	3.95251	2.89355
BGIBMGA006922	1.40774	1.51344
BGIBMGA005390	1.79495	2.12854
BGIBMGA007974	2.07892	4.30446
Novel01237	11.7993	8.55075
BGIBMGA010653	49.2805	38.5277
BGIBMGA007800	35.1637	32.611
BGIBMGA004533	9.88725	15.2704
BGIBMGA008154	83.8792	59.6818
BGIBMGA001039	2.84581	6.03227
Novel01399	5.60981	4.02067
Novel01129	87.4903	51.8015
BGIBMGA003276	11.1358	19.1661
BGIBMGA006905	1.72876	4.33664
BGIBMGA007558	94.4603	119.841
BGIBMGA014578	12.3428	4.65908
BGIBMGA011570	6.09345	5.21716
BGIBMGA014383	23.6419	14.3898
BGIBMGA012437	140.471	103.426
Novel00850	3.853	5.60815
Novel00315	1.73083	1.15191
BGIBMGA006873	8.47309	12.636
BGIBMGA013606	2.00626	1.25819
BGIBMGA013334	3.26354	1.06427
BGIBMGA012688	7.72857	6.31321
BGIBMGA006872	34.8067	28.5454
BGIBMGA012019	2.44361	9.59245
BGIBMGA001064	11.3943	8.91905
BGIBMGA000975	4.05652	3.70032
BGIBMGA013060	8.89315	11.0481
BGIBMGA010237	2.77189	4.3762
BGIBMGA008202	60.1407	41.3708
BGIBMGA013313	9.7732	6.73244
BGIBMGA009170	68.3796	40.8241
BGIBMGA009517	8.48303	7.72295
BGIBMGA014140	57.3918	44.899
BGIBMGA000629	22.1814	19.8141
Novel00073	2.1677	1.39828
BGIBMGA005356	18.348	17.0955
BGIBMGA009916	8.27491	7.00108
BGIBMGA013264	10.1465	9.12025
BGIBMGA006997	12.1482	8.66519
BGIBMGA006637	16.325	13.6934
BGIBMGA004851	7.61253	4.14304
BGIBMGA003583	80.1955	71.6175
Novel01718	8.46613	5.70858
BGIBMGA000006	2.82218	1.5288
BGIBMGA003602	50.5187	32.4285
BGIBMGA005370	4.20281	2.6315
BGIBMGA013973	9.72842	6.50069
BGIBMGA010784	19.019	13.7828
BGIBMGA007181	19.3365	15.0518
Novel01263	7.83547	9.13078
BGIBMGA013551	19.7626	15.8356
Novel00257	3.22979	2.06891
BGIBMGA001954	202.547	131.993
BGIBMGA002078	19.7956	11.9264
BGIBMGA002768	12.5486	7.42189
BGIBMGA009642	1.12571	0.209774
BGIBMGA006530	10.5798	9.28613
BGIBMGA012916	55.0926	53.2463
BGIBMGA004396	1977.39	10042
BGIBMGA006075	32.6183	26.1784
BGIBMGA006056	48.168	33.5711
BGIBMGA003398	86.9956	66.2887
BGIBMGA001319	1051.53	849.379
BGIBMGA005380	57.4012	35.1029
BGIBMGA007028	15.5414	8.36653
BGIBMGA000626	58.7198	44.6048
BGIBMGA011577	36.6365	23.0536
BGIBMGA013496	13.8522	10.7503
BGIBMGA002856	47.5417	36.0688
BGIBMGA002869	12.956	10.3471
BGIBMGA003401	93.8049	62.7091
BGIBMGA002786	19.7166	14.9021
BGIBMGA003829	6770.76	5393.94
BGIBMGA001403	4.71261	5.61848
BGIBMGA011772	9.50147	5.29014
BGIBMGA006848	17.1698	9.27697
BGIBMGA011208	4.18501	1.94967
BGIBMGA010387	62.0522	29.6065
BGIBMGA008752	25.6953	14.5715
Novel01255	5.12547	5.01689
BGIBMGA005383	45.3376	29.245
BGIBMGA000753	56.171	42.123
BGIBMGA009095	311.582	247.584
BGIBMGA008203	79.4646	36.7082
BGIBMGA001920	106.718	81.0419
BGIBMGA006308	4.72837	2.48242
BGIBMGA002323	9.78246	12.1529
BGIBMGA006348	3.33978	3.50983
BGIBMGA005056	21.8984	16.8953
BGIBMGA003021	4.84707	12.6683
BGIBMGA007910	34.0904	46.9796
BGIBMGA003554	8.73339	7.98838
BGIBMGA008400	29.1535	39.9975
BGIBMGA003113	2.57195	1.92386
BGIBMGA012150	1.01058	1.12992
BGIBMGA012542	4.91033	3.71095
BGIBMGA003375	13.8215	10.4666
BGIBMGA005057	3.98439	3.50451
BGIBMGA000494	4.70367	5.62354
BGIBMGA009972	22.974	25.7789
BGIBMGA003740	0.372665	2.08336
BGIBMGA011034	13.175	9.72848
Novel01623	2.41867	1.79366
BGIBMGA014061	24.8604	16.7605
BGIBMGA000927	2.86604	1.43992
BGIBMGA009500	74.23	59.608
BGIBMGA003825	18.1797	22.5413
EMBMOG00000003283	2.74641	2.43708
BGIBMGA010782	3.86443	2.44659
Novel01629	5.04251	5.12541
BGIBMGA003969	3.20956	6.35474
Novel01516	14.8889	11.948
BGIBMGA013234	5.76853	2.46343
BGIBMGA005846	220.638	160.243
BGIBMGA001370	11.7307	17.4911
BGIBMGA007036	9.25699	6.63554
BGIBMGA003518	5.11249	4.96364
BGIBMGA003534	4.74804	3.74512
BGIBMGA011805	11.6439	7.88795
BGIBMGA006964	33.2902	23.2633
Novel00079	1.3282	0.968503
BGIBMGA002843	25.6243	19.2406
BGIBMGA008460	8.42225	5.81656
Novel00670	2.61911	3.59845
BGIBMGA000418	2.63077	10.6573
BGIBMGA011792	124.159	209.244
BGIBMGA003527	5.8169	6.4621
BGIBMGA000021	2.5012	47.1271
Novel00897	5.2418	49.8417
BGIBMGA004348	7.1317	7.04517
BGIBMGA009055	1.88578	4.15303
BGIBMGA006314	5.92877	5.05057
BGIBMGA011066	7.06221	7.31125
BGIBMGA009488	2.38049	1.7995
BGIBMGA008791	2.97817	2.3124
Novel00921	4.09703	3.90824
BGIBMGA008539	1.29355	2.4105
BGIBMGA012270	8.54804	6.23311
BGIBMGA001658	24.5588	16.126
BGIBMGA003767	30.1379	26.9042
Novel01342	33.421	24.3237
BGIBMGA000958	36.9564	25.7494
BGIBMGA003353	0.945165	4.083
BGIBMGA002263	18.2048	17.9369
BGIBMGA004251	633.192	463.909
Novel00052	25.9909	21.5705
BGIBMGA009839	4.63032	8.0464
BGIBMGA007121	1393.92	1719.53
BGIBMGA013369	32.2013	46.8462
BGIBMGA011334	814.17	1250.76
BGIBMGA008435	1.27045	2.17016
BGIBMGA010930	54.377	31.3588
BGIBMGA011064	4.46365	25.2932
BGIBMGA005736	1.78601	9.84703
BGIBMGA011669	1.29094	1.26964
BGIBMGA006790	33.519	21.2422
Novel00561	7.85141	4.5977
BGIBMGA004503	1.12334	0.988515
BGIBMGA008210	33.6295	21.2723
BGIBMGA012075	18.6333	14.8952
Novel00279	82.7864	53.7973
BGIBMGA005039	34.4482	39.9065
BGIBMGA014560	6.78801	5.84429
BGIBMGA013747	5.54514	3.21695
BGIBMGA009408	25.9926	16.8019
BGIBMGA012577	23.9463	15.3896
Novel00405	4.44183	3.44885
BGIBMGA006379	5.07082	4.40254
BGIBMGA014156	1.9375	1.62472
BGIBMGA011478	106.4	68.0643
BGIBMGA010722	34.7113	19.8625
BGIBMGA011860	6.67865	3.27513
BGIBMGA008717	3.55726	3.31443
Novel00037	1.27551	0.841813
BGIBMGA006877	6.79731	4.7148
Novel01212	1.71297	10.853
BGIBMGA012304	30.8084	27.2997
BGIBMGA005343	45.3696	40.6426
BGIBMGA003790	15.2454	13.4763
BGIBMGA000788	10.8048	9.91233
BGIBMGA014057	32.5709	26.0479
BGIBMGA005490	2.37151	4.94955
BGIBMGA009515	317.219	348.347
BGIBMGA012343	29.1775	18.1549
Novel00804	8.25792	5.1788
Novel00313	14.2554	13.0146
Novel00882	6.15013	7.5059
BGIBMGA012106	9.79145	90.2263
BGIBMGA004772	23.5988	18.4135
BGIBMGA003029	15.4616	9.62453
BGIBMGA004619	3.33493	2.12603
BGIBMGA008748	4.06325	3.50016
BGIBMGA007207	4.16866	1.2947
BGIBMGA008595	372.454	335.633
BGIBMGA005202	5.06952	4.083
Novel00986	26.0597	17.5627
Novel01587	1.31194	3.38065
BGIBMGA003557	22.1127	16.9305
BGIBMGA008689	39.3367	30.6778
BGIBMGA008518	37.8506	28.4094
BGIBMGA010519	9.05484	8.13543
BGIBMGA005501	62.0452	54.1486
BGIBMGA001290	5.08886	3.91287
Novel01542	186.056	340.628
BGIBMGA013140	20.9609	19.4085
BGIBMGA014006	3.68545	1.94088
BGIBMGA013061	44.3246	28.4094
BGIBMGA001490	239.74	132.66
BGIBMGA004541	416.414	349.928
Novel00652	22.6718	18.3503
BGIBMGA014405	28.8051	28.2939
Novel01102	25.8919	20.0556
BGIBMGA000880	19.7626	11.8153
BGIBMGA009377	14.8219	45.1886
Novel00609	2.53086	3.47164
BGIBMGA009612	12.5806	6.87139
BGIBMGA008179	5.10952	26.7565
BGIBMGA009279	3.78046	3.45741
BGIBMGA003211	19.4245	14.2099
BGIBMGA013680	715.128	641.778
Novel01009	14.8464	11.9065
Novel01673	18.3926	11.7229
BGIBMGA007772	40.4718	35.9229
BGIBMGA005285	17.5674	12.3909
BGIBMGA004713	4.57035	3.939
Novel01181	8.90814	6.4556
BGIBMGA012479	11.73	10.5531
BGIBMGA009160	9.22874	5.83674
BGIBMGA014195	29.5043	26.1255
BGIBMGA006706	15.3482	9.90606
Novel00278	2.06551	2.24526
BGIBMGA003396	7.25629	4.57536
Novel01076	2.54401	1.64101
BGIBMGA011312	3.10036	3.1928
BGIBMGA002934	7.24627	60.3043
BGIBMGA005891	11.0774	5.66943
BGIBMGA005225	4.85081	6.67191
BGIBMGA013199	3.9226	8.1338
BGIBMGA004812	30.8051	21.2989
Novel00258	2.24587	1.51531
Novel00412	11.6707	6.58893
BGIBMGA010627	47.9502	87.8034
BGIBMGA011866	10.1636	18.2632
BGIBMGA003791	18.5864	20.9876
BGIBMGA012651	177.114	119.669
BGIBMGA008734	5.52817	7.44628
BGIBMGA000245	4.36856	2.03518
BGIBMGA003494	30.4282	21.1614
BGIBMGA008098	1.38595	3.01312
Novel00397	5.61178	6.56573
BGIBMGA000180	3.67048	3.55604
BGIBMGA010759	1.07592	1.0338
BGIBMGA006525	39.302	22.319
BGIBMGA007972	16.619	9.2163
Novel00533	6.64004	6.48315
BGIBMGA009068	19.1838	13.4945
BGIBMGA000560	7.36604	6.50053
BGIBMGA012591	37.5317	21.2316
BGIBMGA010640	4.94996	2.73597
BGIBMGA014139	5.68815	5.13845
BGIBMGA000867	3639.06	2425.8
BGIBMGA003216	335.426	261.231
Novel00163	16.1982	7.87918
BGIBMGA007364	23.9728	20.6792
BGIBMGA007166	0.301463	0
BGIBMGA014379	20.2295	15.2063
BGIBMGA012423	3.77991	2.94295
BGIBMGA011331	8.84245	7.23733
BGIBMGA010410	18.3671	27.3948
BGIBMGA010311	16.2726	10.7543
BGIBMGA011143	78.8989	80.8107
Novel00952	4.41518	3.13097
BGIBMGA011184	48.828	39.5217
Novel01207	3.60286	2.46026
Novel01423	4.18501	1.94967
Novel01413	1.30542	7.75395
BGIBMGA002730	22.5656	12.7955
Novel00508	8.03878	4.34205
BGIBMGA010405	8.46676	5.33488
Novel00286	12.6139	10.2138
BGIBMGA002101	7.91856	5.90242
Novel00097	151.6	98.5807
BGIBMGA012121	6.4597	4.78202
Novel00803	0.664908	1.08416
BGIBMGA001881	1.36818	2.36745
BGIBMGA013372	3.21924	1.72471
BGIBMGA013124	20.0613	13.2963
BGIBMGA003073	11614	7455.19
BGIBMGA006154	143.725	84.2641
BGIBMGA004904	53.6412	38.4711
BGIBMGA000471	14.7496	9.21574
Novel01348	34.7521	24.2849
BGIBMGA007136	67.1086	44.0749
Novel01055	60.6112	41.2944
BGIBMGA010116	2.15936	3.81213
BGIBMGA009351	2.09251	1.72471
BGIBMGA003052	1.3223	2.22251
BGIBMGA012704	14.3124	8.67449
BGIBMGA010929	151.576	94.0499
BGIBMGA004283	6.07337	5.51181
Novel01433	28.3129	56.529
BGIBMGA013569	2.06817	1.5416
BGIBMGA000630	2.35217	1.65121
BGIBMGA008522	3.40408	1.98232
BGIBMGA006675	2.72637	2.25801
BGIBMGA012404	10.5701	8.37131
BGIBMGA005691	6.05791	4.00357
Novel00829	6.52343	4.36598
BGIBMGA010476	4.57259	2.95213
BGIBMGA008190	6.15292	4.88707
BGIBMGA003102	1.84575	1.25073
BGIBMGA012961	309.385	253.778
BGIBMGA004643	30.3093	27.3948
BGIBMGA007748	13.3985	10.0747
BGIBMGA011571	73.605	49.8047
BGIBMGA009748	68.0248	65.1257
BGIBMGA008548	20.1633	17.565
BGIBMGA012931	238.964	145.445
BGIBMGA008664	22.9229	21.8581
BGIBMGA012055	33.4382	21.7427
BGIBMGA008700	1.32076	1.47673
BGIBMGA007311	4025.44	2771.82
BGIBMGA007068	89.302	80.6167
BGIBMGA001241	55.9769	38.9031
Novel00473	135.062	144.155
BGIBMGA002412	6.59378	4.89131
BGIBMGA006803	3.84569	12.8397
BGIBMGA000036	2.22329	23.8225
BGIBMGA000223	102.895	165.249
BGIBMGA009445	4.98612	3.05094
BGIBMGA000206	1.29284	4.92785
Novel01485	66.6565	34.1899
BGIBMGA005937	119.216	88.4595
BGIBMGA010651	13.6739	10.3456
BGIBMGA012302	2.18908	0.509913
BGIBMGA012495	57.389	35.5476
Novel00498	9.09461	2.44024
BGIBMGA010604	4320.84	2903.32
BGIBMGA006913	2.92377	3.12147
BGIBMGA007544	10.0096	8.96762
BGIBMGA008549	52.968	42.432
Novel00914	9.97579	4.97165
BGIBMGA006245	63.8106	43.2243
BGIBMGA010172	61.8829	45.339
BGIBMGA011381	9.53936	9.40428
BGIBMGA011634	1.74947	2.58091
BGIBMGA003420	102.613	68.1002
BGIBMGA005412	33.6519	24.9808
BGIBMGA006204	1.12875	3.12322
Novel01316	26.7649	25.7115
BGIBMGA011682	21.3115	15.0045
BGIBMGA013978	3.19241	2.07152
BGIBMGA014118	10.2061	9.78635
BGIBMGA004488	185.468	196.923
Novel00019	4.43705	2.85666
BGIBMGA008778	11.2371	8.60725
BGIBMGA006179	4.75796	2.6924
BGIBMGA005387	6.45577	4.66476
BGIBMGA000422	33.0908	24.0393
BGIBMGA011390	7.4383	7.15477
BGIBMGA003702	27.6367	19.8039
BGIBMGA003188	1.23688	1.0833
Novel00381	149.24	87.3767
BGIBMGA006135	7.42263	2.74028
BGIBMGA006504	3.05828	2.77453
BGIBMGA001124	178.341	140.013
BGIBMGA002807	10.5545	6.82919
BGIBMGA004569	12.9251	11.1902
BGIBMGA013173	37.6911	33.8845
BGIBMGA013298	43.4852	66.3161
BGIBMGA004846	138.591	128.544
BGIBMGA014448	36.534	22.5068
BGIBMGA009551	12.1836	37.1217
BGIBMGA004745	11.6832	9.74833
BGIBMGA010026	46.9231	58.8748
BGIBMGA010744	45.615	26.9744
BGIBMGA013825	14.4702	14.0442
Novel00323	34.8387	21.1236
BGIBMGA011558	0.449473	0.119655
BGIBMGA009658	6.83669	6.04009
BGIBMGA008677	6.99789	5.10749
BGIBMGA010141	5.18767	13.1196
Novel01593	27.5976	14.3413
BGIBMGA002817	19.2387	11.3612
BGIBMGA002436	11.571	11.3356
BGIBMGA005263	8.86033	6.60441
BGIBMGA004940	37.2684	29.1758
BGIBMGA004694	47.7722	46.264
BGIBMGA002485	1.36818	1.19511
Novel01353	2.87016	1.45868
BGIBMGA007466	451.404	303.871
Novel00896	1.79781	2.61313
BGIBMGA014314	9.17325	7.30741
BGIBMGA003819	4.62444	8.61753
BGIBMGA014177	385.487	396.009
BGIBMGA008546	3.43934	1.46494
BGIBMGA009340	11.6315	8.26179
BGIBMGA005864	16.8072	13.6074
BGIBMGA003139	4.53732	11.0763
BGIBMGA012732	7.53657	10.3927
BGIBMGA010928	3.46112	2.86654
BGIBMGA007532	3.04538	2.1734
BGIBMGA003135	14.429	9.05147
BGIBMGA000716	6.22357	5.31042
BGIBMGA003729	93.8614	66.5589
BGIBMGA002346	123.522	97.0607
BGIBMGA004196	73.1376	40.2532
Novel01114	11.2279	5.67071
Novel00621	53.2526	50.2117
BGIBMGA012206	11.7509	10.204
BGIBMGA007174	1.64954	1.00235
BGIBMGA009221	17.4961	13.8295
BGIBMGA013781	182.812	253.626
BGIBMGA005382	10.239	6.01135
BGIBMGA001851	2.06817	1.57124
BGIBMGA007616	2.70264	2.89247
BGIBMGA000915	58.185	32.2854
BGIBMGA010093	17.3394	7.99461
BGIBMGA001088	2.49341	2.16832
BGIBMGA005869	5.97988	5.71454
BGIBMGA002754	3.05314	2.97704
BGIBMGA003520	114.691	108.462
BGIBMGA001940	71.968	47.4165
BGIBMGA000808	16.8502	15.9052
BGIBMGA009428	15.7559	16.0425
BGIBMGA010840	80.5737	61.8055
BGIBMGA003655	6.70117	11.4663
BGIBMGA013289	1.81688	2.13834
BGIBMGA006301	20.4245	16.0964
BGIBMGA008223	15.846	9.74243
BGIBMGA000548	13.4554	8.10978
BGIBMGA001525	58.6559	35.8611
BGIBMGA005200	3.24106	2.1728
Novel01345	2.91806	1.45654
Novel00335	6.96762	3.49569
BGIBMGA014572	30.3509	22.4003
BGIBMGA004198	15.0499	12.6947
BGIBMGA002780	4.05528	3.215
BGIBMGA005423	6.98706	5.76517
BGIBMGA008803	26.5947	45.1394
BGIBMGA004212	1.27929	1.23042
Novel00662	7.08832	4.70584
BGIBMGA009122	26.734	19.5968
BGIBMGA007334	203.402	193.342
BGIBMGA008010	607.185	313.893
BGIBMGA010358	4.19508	2.47286
BGIBMGA003848	4.93426	9.67601
BGIBMGA005085	5.23126	5.68653
BGIBMGA004022	18.2969	15.1449
Novel00224	1.15449	0.853131
BGIBMGA012983	73.4414	58.8548
BGIBMGA009998	1.08264	1.44106
BGIBMGA004750	1.32451	1.82176
BGIBMGA003645	42.1789	30.3034
BGIBMGA007316	3.32693	2.74216
Novel00659	5.93154	4.29419
BGIBMGA000379	7.68626	4.42546
BGIBMGA007273	5.17275	11.1223
BGIBMGA005070	23.5876	18.4135
BGIBMGA007523	56.5408	31.0918
Novel00799	1.75733	1.28013
Novel01412	3.77131	3.89375
BGIBMGA013963	41.8218	33.1443
Novel00793	1.26045	3.10565
BGIBMGA007618	4.45495	3.18335
BGIBMGA007687	6.13791	3.50761
BGIBMGA004873	12.8335	9.60663
BGIBMGA007973	19.4463	18.2294
Novel01195	6.46917	5.31629
BGIBMGA007581	44.5026	42.29
BGIBMGA001209	47.7797	33.6915
BGIBMGA003565	2.22329	2.48583
BGIBMGA010123	0.31204	0.58148
BGIBMGA013348	45.8729	29.1586
BGIBMGA011226	1.07213	5.76312
BGIBMGA006836	32.6525	21.2717
Novel00022	0.35632	0.248998
Novel00495	3.52672	2.73121
BGIBMGA004417	161.184	148.92
BGIBMGA006334	8.02613	7.38592
BGIBMGA007924	7.87181	9.23771
BGIBMGA013538	81.1251	60.6695
Novel01649	397.549	323.744
BGIBMGA014527	17.2829	13.6017
BGIBMGA000125	26.709	17.8935
BGIBMGA001431	15.9891	14.8399
BGIBMGA012939	21.2231	13.2379
BGIBMGA013149	25.0326	17.9361
Novel00687	3.63449	4.31765
BGIBMGA001321	7.65486	6.7827
BGIBMGA012186	7.22349	8.13015
BGIBMGA003400	2.24669	0.697776
BGIBMGA003542	71.44	56.3088
BGIBMGA001944	14.4885	17.0255
Novel01010	8.86571	5.58736
BGIBMGA009128	13.2681	36.1682
BGIBMGA006946	19.6617	7.5533
BGIBMGA009620	136.032	95.9958
BGIBMGA003897	4.5092	2.64532
BGIBMGA003597	16.9116	12.8593
Novel01386	8.73909	6.2635
BGIBMGA004412	7.78004	6.79044
BGIBMGA007675	20.3606	98.7788
BGIBMGA012935	31.1948	22.868
BGIBMGA009400	13.8758	8.81498
BGIBMGA007361	16.5158	11.8373
BGIBMGA013365	20.6841	31.1892
BGIBMGA013295	3.34528	15.0291
BGIBMGA009902	37.518	38.5821
BGIBMGA008742	17.4931	11.382
BGIBMGA011161	22.5172	18.7761
BGIBMGA013945	23066.9	59282.6
Novel01186	14.4567	9.64548
BGIBMGA014388	4.21854	2.44333
BGIBMGA000104	64.4598	44.0669
BGIBMGA007749	8.13544	6.0938
BGIBMGA009289	2.60661	2.71441
BGIBMGA001578	29.8947	20.6515
Novel00255	9.82506	6.99604
BGIBMGA012361	30.6456	61.9735
BGIBMGA008077	5.49758	2.8248
Novel01120	8.91171	8.71855
BGIBMGA006603	845.305	1740.58
BGIBMGA010336	11.4686	7.19322
BGIBMGA003356	46.1332	37.6326
BGIBMGA009732	19.6972	11.8242
BGIBMGA012855	29.1888	20.3639
Novel01674	10.475	5.11428
BGIBMGA013515	9.00029	7.63717
BGIBMGA012852	108.439	109.697
BGIBMGA010197	21.8405	17.0596
BGIBMGA005142	6.38438	4.52994
BGIBMGA012401	16.8335	15.2898
BGIBMGA008434	19.9687	14.3863
BGIBMGA004836	20.1666	13.9436
BGIBMGA005419	50.1828	42.7128
Novel01591	4.94648	2.89278
Novel00693	38.915	22.6894
BGIBMGA010848	1.10536	2.05982
BGIBMGA009458	92.5745	64.292
BGIBMGA006992	1.5602	1.50216
BGIBMGA002566	8.21996	8.25307
BGIBMGA011359	13.2866	9.21043
BGIBMGA002462	243.672	166.227
BGIBMGA005224	36.6257	23.659
BGIBMGA001595	25.6359	26.5493
BGIBMGA000930	12.8851	9.27848
BGIBMGA007681	185.959	178.268
BGIBMGA011994	44.9967	32.897
BGIBMGA006191	44.3856	29.6607
BGIBMGA006825	34.5953	25.0586
BGIBMGA002095	10.0609	6.52843
BGIBMGA011375	53.4731	49.2197
BGIBMGA006233	15.6058	10.4771
BGIBMGA007957	5.8943	4.62479
Novel00886	7.43738	4.99582
BGIBMGA001775	17.9238	13.1552
BGIBMGA000730	25.5949	12.9344
BGIBMGA011052	841.787	1308.57
BGIBMGA001570	4.62778	51.4828
BGIBMGA007424	151.219	94.6271
BGIBMGA000528	41.8693	33.6936
Novel00336	4.36856	2.87832
BGIBMGA006259	100.006	73.4804
BGIBMGA013801	70.1178	81.784
Novel00069	2.48016	2.44291
BGIBMGA002649	25.9255	23.3884
BGIBMGA002569	109.005	79.941
BGIBMGA004874	20.9167	22.8033
Novel00920	8.92671	7.09789
BGIBMGA000452	28.8451	27.3913
BGIBMGA010688	16.7191	10.6062
Novel00365	2.70127	2.14643
Novel01252	9.57223	7.35867
BGIBMGA002560	11.9954	10.4058
BGIBMGA014391	6.96783	4.10033
BGIBMGA011220	3.67264	4.18237
BGIBMGA007032	20.5226	29.6387
BGIBMGA004261	4.51102	4.56335
BGIBMGA010826	5.70999	2.38492
BGIBMGA011266	17.9765	365.341
Novel00739	12.1385	8.68861
BGIBMGA009555	83.0078	71.1446
BGIBMGA009765	5.68173	3.45254
BGIBMGA001080	484.415	376.651
Novel00074	19.0644	21.8316
BGIBMGA006476	177.545	138.227
BGIBMGA007969	35.6677	26.1433
BGIBMGA000222	7.34038	7.97919
BGIBMGA008240	34.4497	37.4129
BGIBMGA001685	3.84719	2.18192
BGIBMGA013325	6.40786	6.30524
BGIBMGA009125	16.3634	11.3796
BGIBMGA003285	19.1064	14.0475
BGIBMGA003394	76.7683	57.5755
BGIBMGA010567	3.29086	1.97114
BGIBMGA001737	18.9655	17.03
BGIBMGA007081	16.5993	12.3266
BGIBMGA006977	32.9776	22.7678
BGIBMGA011687	193.02	135.003
BGIBMGA009482	2.19441	2.15223
BGIBMGA005508	58.3801	37.8557
BGIBMGA011688	24.0971	16.3235
BGIBMGA006711	38.1664	31.6482
BGIBMGA012264	1.2243	0.855542
Novel01407	4.59363	2.71418
BGIBMGA012022	34.7805	15.5658
BGIBMGA002634	4.12022	3.26882
BGIBMGA007950	117.238	94.3805
Novel01644	1.23294	1.27642
BGIBMGA007358	31.8477	23.9472
BGIBMGA010919	68.4803	39.6115
BGIBMGA004464	12.1731	204.978
BGIBMGA005985	4.49768	3.35616
BGIBMGA010560	2.24032	1.45271
BGIBMGA009375	67.0926	48.8774
BGIBMGA013532	21.8982	14.5823
BGIBMGA007359	20.5631	14.9639
BGIBMGA004673	10.8191	5.75276
BGIBMGA011426	37.6466	23.1015
BGIBMGA002981	1163.67	1544.6
BGIBMGA006849	101.191	77.0559
BGIBMGA013079	7.39535	6.05569
BGIBMGA003704	112.613	75.2074
BGIBMGA006805	52.7783	32.4067
BGIBMGA003432	6.78291	8.28608
BGIBMGA010637	15.6121	10.129
Novel00234	2.14631	2.48076
BGIBMGA005462	117.39	129.926
BGIBMGA003634	18.8793	15.955
BGIBMGA012507	44.3603	37.0745
Novel01689	13.3852	12.4291
BGIBMGA000589	26.0866	19.4131
BGIBMGA003785	180.353	137.659
BGIBMGA010851	35.2388	22.4813
BGIBMGA003926	1.25351	10.7956
Novel00355	2.40898	1.34672
BGIBMGA009897	10.8295	6.63319
BGIBMGA004894	734.603	1127.15
BGIBMGA004910	4.06544	2.97623
BGIBMGA005460	23.0805	16.3505
BGIBMGA007117	46.2802	31.0823
BGIBMGA006196	227.313	154.111
BGIBMGA009900	227.138	183.071
BGIBMGA012034	30.3984	24.1426
BGIBMGA006320	17.9565	9.99088
BGIBMGA009895	12.7674	10.05
BGIBMGA004557	5.17291	4.2916
BGIBMGA002489	23.7151	14.5741
BGIBMGA006752	49.1384	34.8296
BGIBMGA008342	14.7002	11.0996
BGIBMGA006950	46.8168	32.5729
BGIBMGA006475	19.0567	18.0189
BGIBMGA012773	6.55681	7.82965
BGIBMGA007540	15.4387	14.3205
BGIBMGA006517	50.8405	42.8359
BGIBMGA002430	1.12613	2.56143
Novel00505	10.8759	8.27835
BGIBMGA008627	1.90045	2.58798
BGIBMGA012328	112.752	100.348
BGIBMGA014110	21.7492	15.6418
BGIBMGA011284	3.95251	2.09979
BGIBMGA008438	54.7063	35.4042
BGIBMGA009682	8.30027	5.30309
Novel01073	3.4705	2.50604
BGIBMGA000544	1.64278	1.64839
BGIBMGA001296	19.6406	13.6456
BGIBMGA011417	68.7198	43.5019
BGIBMGA005988	2.61829	1.79462
BGIBMGA001660	13.8748	12.1713
BGIBMGA007711	10.3109	7.26533
BGIBMGA000805	2.3403	1.09027
BGIBMGA008697	2.17388	1.4117
BGIBMGA011127	12.4076	11.1051
BGIBMGA013918	25.9561	22.2019
BGIBMGA014279	7.67252	4.7117
Novel00095	2.49096	1.22154
BGIBMGA006543	2.96438	1.56115
BGIBMGA005681	34.5604	31.4377
BGIBMGA007926	331.957	226.436
BGIBMGA001265	27.7056	19.904
BGIBMGA000467	1.40535	1.1613
BGIBMGA002821	7.31936	7.09903
Novel01168	21.4918	15.709
BGIBMGA002552	128.228	84.0809
BGIBMGA007045	6.57352	6.8992
BGIBMGA001471	3446.58	2298.72
BGIBMGA001269	8.89315	7.25032
BGIBMGA012204	17.9476	12.7767
BGIBMGA008904	6.67311	5.27406
BGIBMGA003360	7.47654	5.64627
BGIBMGA004582	2.7993	2.08657
Novel00302	5.05505	3.99635
BGIBMGA006210	18.0789	12.0277
BGIBMGA000708	2.95223	5.4335
BGIBMGA006721	182.31	128.632
BGIBMGA011229	50.2656	38.9086
Novel00200	75.4348	74.4773
BGIBMGA012477	12.4347	12.6124
BGIBMGA002361	76.6321	52.9417
Novel01282	63.3793	163.621
BGIBMGA012496	4.68405	4.88314
BGIBMGA001873	4.81276	4.28927
BGIBMGA000932	5.681	7.84086
Novel00231	36.8251	24.7415
BGIBMGA004329	21.8843	128.995
BGIBMGA007525	1.21433	2.19631
BGIBMGA012625	70.1333	49.1089
BGIBMGA009760	79.1937	59.4376
BGIBMGA010539	58.5226	42.5378
BGIBMGA012550	109.652	69.3044
BGIBMGA014446	25.1636	14.7831
BGIBMGA010797	16.782	13.7347
BGIBMGA000115	11.248	6.78891
BGIBMGA005183	20.2319	20.1283
BGIBMGA011604	30.6218	22.6372
BGIBMGA007582	11.1375	6.16882
BGIBMGA006072	22.8372	15.0931
BGIBMGA000304	4.52027	2.74677
BGIBMGA013336	1.5311	2.37764
BGIBMGA010523	9.05543	5.20148
BGIBMGA002350	6.11624	8.18783
BGIBMGA003421	76.0794	49.7165
BGIBMGA006121	4.37368	2.62619
BGIBMGA012007	34.4983	33.1443
BGIBMGA007876	1.01028	1.88264
BGIBMGA005520	9.1068	5.79777
BGIBMGA012439	0.679731	0.844442
BGIBMGA006394	27.559	9.04488
BGIBMGA003183	14.7283	10.1759
BGIBMGA006437	3.99604	2.26316
BGIBMGA005936	13.7986	9.58355
BGIBMGA008416	67.3903	52.2944
BGIBMGA008740	15.8424	11.1689
BGIBMGA006658	37.9504	32.4354
BGIBMGA001186	95.6858	68.806
BGIBMGA005304	10.4821	7.37867
BGIBMGA001613	1.50175	3.27945
BGIBMGA011019	70.0989	50.4046
BGIBMGA009137	6.76487	5.11683
BGIBMGA005506	44.2026	26.3292
BGIBMGA000118	11.1732	7.66992
BGIBMGA000496	157.228	80.567
Novel01597	3.49425	4.34986
BGIBMGA014456	514.832	461.61
BGIBMGA000701	64.4228	187.252
BGIBMGA009919	3.93171	2.26777
BGIBMGA003492	6.21689	4.39859
Novel00744	85.3742	59.3681
BGIBMGA006511	106.976	75.943
BGIBMGA004406	1885.89	1323.99
BGIBMGA001244	1.5122	1.74444
BGIBMGA000397	14.3688	8.90121
BGIBMGA014346	3.37326	1.85723
BGIBMGA009396	14.6714	9.9433
BGIBMGA010449	38.2269	32.5324
BGIBMGA010373	16.5471	13.9913
BGIBMGA009317	11.7753	7.98451
BGIBMGA007224	108.98	99.5288
Novel01506	4.32033	3.13669
BGIBMGA011415	2.87608	2.1156
BGIBMGA005775	24.4606	21.6331
BGIBMGA003184	38.3089	38.4984
BGIBMGA002971	89.2913	52.255
BGIBMGA014005	3.13281	2.1186
BGIBMGA008714	64.4604	52.5527
BGIBMGA005865	35.9738	23.8614
BGIBMGA006292	29.3988	26.1594
BGIBMGA005210	23.7533	15.503
BGIBMGA005759	16.0931	15.7298
BGIBMGA004465	15.7878	183.783
BGIBMGA004932	43.9609	34.2841
BGIBMGA007427	1.19298	2.72834
BGIBMGA003644	4.74536	4.06116
Novel00623	6.26387	8.86251
Novel00463	8.72818	5.19802
BGIBMGA003110	5.50189	23.4662
BGIBMGA014063	82.4157	57.9752
BGIBMGA005621	1.23373	0.957929
BGIBMGA010621	9.72792	7.48755
BGIBMGA012036	33.9834	27.7057
Novel00220	4.05582	5.59669
BGIBMGA013587	2.63111	2.05926
BGIBMGA014084	10.6571	8.11488
BGIBMGA008132	6.80228	19.897
BGIBMGA008007	18.2519	15.9648
BGIBMGA008453	14.0993	9.25624
BGIBMGA009418	80.5209	49.7593
BGIBMGA014310	2.77105	7.6256
BGIBMGA003584	1631.74	2136.95
BGIBMGA005946	33.226	31.7778
BGIBMGA001343	49.4846	32.9803
BGIBMGA006845	44.2863	34.1473
BGIBMGA000219	43.0663	34.5744
BGIBMGA007030	1.7153	1.67197
BGIBMGA000404	11.4421	9.1833
Novel01497	2.11612	3.33668
BGIBMGA012441	25.7115	18.2632
BGIBMGA005022	8.19473	5.96511
Novel00068	1.76057	10.5995
BGIBMGA002692	2.51449	4.58233
BGIBMGA004415	47.7041	48.2904
BGIBMGA012771	35.9297	27.5537
BGIBMGA012214	58.8871	54.8673
Novel00800	11.923	7.88607
Novel00114	48.8149	34.5959
BGIBMGA008895	4.19677	3.0103
BGIBMGA002352	4.85899	4.47141
BGIBMGA009251	7.44785	4.92555
BGIBMGA007894	6.66986	5.48569
BGIBMGA010086	1.58307	1.38824
BGIBMGA004555	5.10483	5.1569
BGIBMGA000779	25.6973	24.7705
BGIBMGA009410	6.92838	7.03354
BGIBMGA002117	10.6484	7.84997
BGIBMGA000783	32.5577	44.813
BGIBMGA011279	24.8395	9.42899
Novel01014	32.2821	21.7729
BGIBMGA002888	2.72779	3.91612
BGIBMGA004082	6.49369	5.7346
BGIBMGA011507	66.9551	48.9198
BGIBMGA008945	7.43126	8.74012
BGIBMGA003221	488.902	285.253
BGIBMGA011344	1212.41	1225.53
Novel00562	2.55195	1.89139
BGIBMGA013113	3.73002	6.03622
BGIBMGA009660	7.01468	6.60928
BGIBMGA009071	8.26501	7.516
BGIBMGA001627	1182.71	753.374
BGIBMGA004400	110.598	370.614
Novel00049	7.50738	6.99491
BGIBMGA001252	97.039	79.8743
BGIBMGA004811	4.04792	4.57163
BGIBMGA007505	2.58188	3.87575
Novel01678	3.16536	1.96619
BGIBMGA003395	30.1202	23.5759
BGIBMGA005959	7.83128	8.6571
BGIBMGA002543	15.7899	11.4991
BGIBMGA003588	12.3686	8.0321
BGIBMGA006739	41.808	26.7631
BGIBMGA014380	3.36295	2.57635
BGIBMGA013424	3.77959	2.07152
Novel00591	6.03798	4.63522
BGIBMGA006299	30.3877	24.3385
BGIBMGA007119	32.7712	23.2839
BGIBMGA004358	4.99856	4.14304
BGIBMGA006082	22.2534	16.6998
BGIBMGA013514	76.179	55.892
BGIBMGA007401	9.06012	4.70785
BGIBMGA005110	1.63821	2.28958
BGIBMGA007754	1.72682	1.48828
BGIBMGA006974	59.5195	32.8666
BGIBMGA004637	18.9338	10.0749
BGIBMGA008647	11.9312	11.9402
Novel00046	23.9313	29.6592
BGIBMGA001243	4342.97	2958.93
BGIBMGA010284	4.77353	3.80794
BGIBMGA012796	62.252	53.7505
BGIBMGA006924	6.09816	5.83972
BGIBMGA003152	24.0578	18.52
Novel01096	1.35086	1.63624
BGIBMGA002414	4.66526	1.96964
BGIBMGA010488	90.8503	73.8527
BGIBMGA001141	101.137	118.077
BGIBMGA014473	25.3528	15.2903
BGIBMGA002679	33.0317	39.9085
BGIBMGA009817	13.702	14.2398
BGIBMGA006325	9.06583	7.36094
BGIBMGA014459	15.8635	11.9588
Novel00673	2.85324	12.9562
BGIBMGA007206	139.991	95.9349
BGIBMGA009594	32.6497	31.7537
BGIBMGA000855	18.185	16.7682
BGIBMGA002010	2.44392	2.4036
BGIBMGA004018	3.56916	2.93754
BGIBMGA004223	8.57171	5.98994
BGIBMGA006228	13.4745	14.4379
BGIBMGA005347	473.718	300.744
BGIBMGA013075	4.28429	3.1854
BGIBMGA000521	7.85282	5.69082
BGIBMGA004984	4.43353	3.15892
BGIBMGA005999	159.593	116.078
Novel00807	20.721	14.9648
Novel00862	6.15961	5.26089
BGIBMGA009652	28.7655	58.3095
Novel01480	6.29754	5.23332
BGIBMGA008919	2.92167	1.33724
Novel00031	3.70438	3.59839
BGIBMGA010347	107.841	150.545
BGIBMGA010591	15.0823	10.8055
BGIBMGA008893	32.7915	24.4063
Novel01695	1.17487	0.182446
BGIBMGA007860	26.9231	19.7504
BGIBMGA006738	28.5961	25.144
BGIBMGA009862	7.47937	5.43907
BGIBMGA013536	152.699	158.942
BGIBMGA007309	8.38497	6.15538
BGIBMGA009831	61.7376	49.785
BGIBMGA004432	10.5292	6.33908
BGIBMGA001867	53.8017	39.952
BGIBMGA002766	15.0024	10.9809
BGIBMGA009119	5.26651	3.37908
BGIBMGA010625	16.4974	11.6486
BGIBMGA003734	5.7859	4.19296
BGIBMGA005143	121.243	129.746
BGIBMGA003377	23.4456	19.7265
BGIBMGA012009	55.946	45.0246
Novel00794	7.80182	10.125
BGIBMGA006378	58.1516	71.7466
BGIBMGA012858	28.7719	27.0516
BGIBMGA009365	535.929	487.309
BGIBMGA007775	3.16201	0.920676
BGIBMGA009158	0.254818	0.0949694
Novel00551	4.36966	2.97189
BGIBMGA005518	12.4974	9.9287
BGIBMGA014566	18.1591	12.2555
BGIBMGA001187	1.55497	1.42898
BGIBMGA010228	171.533	130.543
BGIBMGA012236	3.66698	2.66338
BGIBMGA008711	2.07219	79.9647
BGIBMGA010218	10.5003	8.65214
BGIBMGA009683	40.2378	30.6993
Novel01440	12.8618	8.55599
BGIBMGA013055	13.4126	9.85439
BGIBMGA007944	52.7494	42.592
BGIBMGA008543	3.33493	10.8755
BGIBMGA012532	41.3313	30.3823
BGIBMGA013506	26.8963	21.271
BGIBMGA008490	6.20777	7.45206
BGIBMGA008699	92.1911	60.4785
BGIBMGA014450	2.60866	6.18694
BGIBMGA003820	49.4718	31.8273
BGIBMGA004351	1.4273	3.27351
BGIBMGA014087	666.93	428.583
BGIBMGA005468	27.104	26.9627
BGIBMGA008649	4.91621	4.54338
BGIBMGA006793	3.80777	2.70757
BGIBMGA010991	51.1729	45.7818
Novel00616	19.7196	26.1552
BGIBMGA000165	2.76292	5.63132
BGIBMGA010507	5.67648	48.071
BGIBMGA010199	173.261	101.519
BGIBMGA013768	8.67161	5.83859
BGIBMGA009686	17.3069	15.3661
BGIBMGA001804	6.36589	3.51135
Novel00290	5.23208	3.63685
BGIBMGA004322	2.88317	1.39993
BGIBMGA007689	17.9897	15.3807
BGIBMGA000288	20.4542	15.4024
BGIBMGA007891	0.567293	0.777306
BGIBMGA011188	18.5704	16.8798
Novel00764	21.4254	12.5881
BGIBMGA001984	25.1267	18.8739
BGIBMGA007343	99.7035	122.774
BGIBMGA001250	3.94597	3.73148
BGIBMGA012336	4.82159	18.3192
BGIBMGA012458	8.45238	7.58551
BGIBMGA012239	119.108	59.0733
BGIBMGA001401	6.56799	5.04759
BGIBMGA009371	3.31156	3.40899
BGIBMGA006901	46.131	27.0041
BGIBMGA001713	15.3609	63.4429
BGIBMGA006914	4.11564	3.47589
BGIBMGA003020	81.2936	82.6302
BGIBMGA006954	3.63459	2.81006
BGIBMGA013503	20.8118	13.3261
BGIBMGA001458	12.6353	11.8959
Novel00201	13.2442	13.6453
BGIBMGA005148	1.39197	1.15285
BGIBMGA006554	87.7588	70.113
BGIBMGA009590	88.9837	63.5321
Novel00493	1.32982	5.11104
BGIBMGA009348	4.99615	3.63098
BGIBMGA012793	58.2097	46.9545
BGIBMGA002324	18.1836	10.8203
BGIBMGA004191	2247.87	1582.3
BGIBMGA006615	119.549	69.6031
Novel00802	5.99538	4.92277
BGIBMGA009114	26.8302	21.4174
Novel00714	2.99409	1.02953
Novel01684	26.0388	20.2533
BGIBMGA000072	21.3295	17.7162
BGIBMGA012982	81.7761	64.8918
BGIBMGA012840	4.14511	2.59818
BGIBMGA013398	228.937	374.136
BGIBMGA005247	1.23516	0.230169
BGIBMGA002156	2.17192	7.00078
BGIBMGA007322	2.07985	1.21952
BGIBMGA007620	4.77381	3.37183
BGIBMGA005813	21.3991	11.6523
BGIBMGA004064	32.6427	26.3999
BGIBMGA006685	66.9693	62.686
BGIBMGA009875	39.1585	28.3331
BGIBMGA013530	3.62062	6.0617
BGIBMGA014590	1.59983	1.5783
BGIBMGA011501	45.8395	32.2012
Novel00308	2.42069	2.9643
BGIBMGA001644	29.4291	18.2838
BGIBMGA009508	4.86606	0.938047
BGIBMGA012183	5.89654	4.22024
BGIBMGA011744	20.9503	19.6255
Novel01122	9.37743	5.96844
BGIBMGA011898	6.50336	3.83277
BGIBMGA004695	317.06	241.521
BGIBMGA014211	170.898	91.8229
Novel00768	2.89572	1.64515
BGIBMGA003601	13.722	11.698
BGIBMGA008993	7.54519	4.31287
BGIBMGA002237	25.581	25.8817
BGIBMGA001121	1271.08	640.698
BGIBMGA009529	8.73434	7.32431
BGIBMGA012267	5.6776	5.68189
BGIBMGA001707	72.1429	132.779
BGIBMGA012470	36.2239	25.2122
BGIBMGA013312	13.2431	5.49403
Novel00961	4.14142	6.7426
BGIBMGA001335	19.5589	11.0574
BGIBMGA011917	44.6958	34.6818
Novel00757	4.08674	2.65825
BGIBMGA001862	37.2576	81.9886
BGIBMGA001232	445.498	397.471
BGIBMGA011815	26.3089	16.3256
BGIBMGA006568	42.1989	43.8675
BGIBMGA007632	8.68495	6.26306
BGIBMGA009017	9.72231	14.7241
BGIBMGA006575	26.5416	20.8758
BGIBMGA001510	38.1879	28.9729
BGIBMGA002202	6.06606	3.90754
BGIBMGA006460	82.1899	56.7329
BGIBMGA006139	30.4477	19.7181
BGIBMGA000624	595.386	1129.65
BGIBMGA011573	286.048	1036.53
BGIBMGA007918	10.0531	8.08594
BGIBMGA006579	1.68775	3.0846
BGIBMGA000017	4.30314	11.2263
BGIBMGA011916	49.0289	31.5306
BGIBMGA005737	19.5951	24.7178
BGIBMGA005055	10.6284	10.4283
BGIBMGA012133	22.2532	15.5128
BGIBMGA001560	4.99465	4.22741
BGIBMGA010495	12.4566	11.2021
BGIBMGA008617	2.20795	1.2191
BGIBMGA010635	39.6946	24.4651
BGIBMGA007064	117.544	97.1994
Novel00718	6.0097	12.1322
BGIBMGA010800	14.2498	10.1759
BGIBMGA009036	17.7863	12.0346
BGIBMGA011089	9.1979	6.40171
Novel00337	4.04425	2.75549
BGIBMGA007601	106.749	94.1627
BGIBMGA011532	8.74019	6.59629
BGIBMGA006907	201.303	161.103
BGIBMGA011262	29.7358	25.0604
BGIBMGA007275	23.1933	36.4588
BGIBMGA007314	38.3266	39.3188
BGIBMGA010714	5.97582	3.6827
BGIBMGA013224	26.1485	17.8089
BGIBMGA005884	86.374	67.2094
BGIBMGA004626	86.5843	86.7001
BGIBMGA011199	9.78772	7.20742
BGIBMGA005440	2.00296	1.49299
BGIBMGA011012	1.64181	1.01983
BGIBMGA013693	30.0254	23.4636
BGIBMGA014182	7.28595	4.69212
BGIBMGA013204	41.471	28.0735
BGIBMGA003469	1703.77	1156.56
BGIBMGA006375	5.16867	3.82435
BGIBMGA002065	5.42265	6.26509
BGIBMGA000286	45.1652	32.5857
BGIBMGA013677	176.761	127.738
BGIBMGA008494	53.0446	36.8921
BGIBMGA007296	9.02588	6.86385
BGIBMGA007017	17.7522	12.9177
BGIBMGA014567	5.98266	5.27296
BGIBMGA012268	508.466	258.474
BGIBMGA000244	50.2893	35.4364
BGIBMGA013396	15.0469	13.5759
BGIBMGA001312	33.5264	28.5491
BGIBMGA005149	2.94902	5.40957
Novel01318	12.5216	8.48495
BGIBMGA010088	56.4611	37.555
BGIBMGA006902	5.39818	4.44934
Novel01258	14.7579	11.473
BGIBMGA003341	39.1138	20.9964
BGIBMGA005575	8.60252	6.82383
BGIBMGA001719	113.573	73.7116
BGIBMGA007914	2.6798	1.96656
BGIBMGA007663	35.2624	27.1706
BGIBMGA004687	8.80051	6.7756
BGIBMGA007583	12.5344	8.97115
Novel01528	13.3467	15.0727
BGIBMGA003763	2.88781	4.52524
BGIBMGA013552	29.1878	22.0962
BGIBMGA006346	17.5807	13.0278
BGIBMGA014537	4.39221	2.75528
BGIBMGA009097	3.35239	2.77649
BGIBMGA005230	1.1365	1.21776
BGIBMGA002911	3.67019	2.89355
BGIBMGA011630	53.7939	82.3281
BGIBMGA001909	1.83996	6.00027
BGIBMGA014453	14.7439	24.6402
BGIBMGA005559	115.1	85.1467
BGIBMGA008990	4.14568	6.04323
BGIBMGA014060	25.6368	17.0293
BGIBMGA004697	15.2591	15.3725
BGIBMGA003019	1.28576	1.99665
BGIBMGA012397	51.0435	36.1842
Novel00588	17.6468	11.438
BGIBMGA008277	23.0242	15.4135
BGIBMGA006609	61.3663	45.678
BGIBMGA004956	53.7885	48.996
BGIBMGA001044	6.92838	4.72114
BGIBMGA001937	29.6884	54.576
BGIBMGA004743	51.5803	44.0346
BGIBMGA008176	5.61001	4.69248
BGIBMGA008350	5.54211	4.083
BGIBMGA010904	11.6056	8.86611
BGIBMGA011174	14.6165	13.8922
Novel00604	2.44902	2.00526
BGIBMGA000287	6.05265	4.007
BGIBMGA006777	71.1004	52.0541
BGIBMGA000672	128.893	176.319
BGIBMGA003340	6.25162	5.41467
BGIBMGA001855	57.2741	49.2996
BGIBMGA006875	8.65423	6.97515
BGIBMGA007218	1.10898	1.35121
BGIBMGA003088	24.5743	13.9302
Novel00424	7.77	5.55837
BGIBMGA006326	9.44897	8.41555
Novel00192	2.00756	2.46121
BGIBMGA003119	10.3602	7.12164
BGIBMGA013459	7.05714	6.36157
BGIBMGA005360	26.4734	18.1718
Novel00754	9.15217	9.81459
BGIBMGA011887	74.5897	57.3024
BGIBMGA008915	1.46994	1.712
BGIBMGA002694	18.1475	11.7242
Novel01146	6.65665	6.8914
BGIBMGA004837	5.4436	4.44818
BGIBMGA002087	4.11584	15.6134
BGIBMGA003005	45.3032	32.9957
BGIBMGA005857	6.72687	7.22377
BGIBMGA003197	4668.52	2942.76
BGIBMGA005733	59.3305	46.8448
BGIBMGA007298	10.6514	7.31265
BGIBMGA011861	3.44498	3.42381
BGIBMGA000516	15.0789	11.2817
BGIBMGA000601	1.33955	1.59481
BGIBMGA004590	3.95251	6.44473
BGIBMGA013071	3.39344	3.70693
BGIBMGA004241	13.5017	8.55446
BGIBMGA003955	2.37314	4.3311
BGIBMGA010413	13.2033	13.0137
BGIBMGA005615	99.455	60.0051
Novel00761	1.85681	3.00484
BGIBMGA013761	40.9285	31.1333
BGIBMGA009850	3.01713	1.72995
BGIBMGA009756	5.63459	6.1355
BGIBMGA006610	45.1223	29.474
BGIBMGA012393	1.51834	1.6168
BGIBMGA006800	57.0613	45.5904
BGIBMGA006510	4002.61	7530.34
Novel01605	6.55769	3.79466
BGIBMGA009853	5.51271	4.07036
BGIBMGA003970	3.55726	2.76203
BGIBMGA014407	2.06583	3.84963
BGIBMGA010434	3.1204	11.0481
BGIBMGA003308	58.6717	43.3674
BGIBMGA007031	4.85081	2.15223
BGIBMGA004758	193.005	140.863
BGIBMGA010571	5543.46	3593.9
BGIBMGA002967	136.71	115.008
BGIBMGA009915	68.8598	62.3385
Novel00241	396.462	239.495
BGIBMGA006035	3.93351	4.78043
BGIBMGA001018	10.6443	5.1828
BGIBMGA002033	5.36094	6.67555
BGIBMGA008788	8.74736	7.24466
BGIBMGA002107	24.6254	23.4282
BGIBMGA009907	1.96942	2.06435
BGIBMGA012074	2.02117	2.96604
BGIBMGA008682	1738.03	1470.62
BGIBMGA000444	21.8051	15.6824
BGIBMGA005686	40.6449	30.2424
BGIBMGA010310	28.5851	24.5031
BGIBMGA013965	498.915	513.179
BGIBMGA011782	22.4921	15.7547
BGIBMGA010266	1.60693	1.02551
BGIBMGA013416	13.2602	42.8307
BGIBMGA012879	6.86043	3.31443
BGIBMGA006558	3.5951	2.99709
BGIBMGA007880	3.89262	3.7385
BGIBMGA008868	34.3679	21.392
BGIBMGA004814	1.87224	2.67293
BGIBMGA011340	3.94473	3.63196
BGIBMGA005223	28.0002	20.0179
BGIBMGA014233	96.3181	83.042
BGIBMGA005499	18.2255	11.3112
BGIBMGA000409	4.89531	4.86522
BGIBMGA004917	9.61421	6.71845
Novel00904	11.469	7.42815
BGIBMGA007346	15.0148	10.1288
BGIBMGA000526	5108.7	4108.5
BGIBMGA006807	31.183	23.0523
Novel00985	9.50912	35.5835
BGIBMGA012675	1.29692	3.45254
BGIBMGA009494	3.29746	3.72408
BGIBMGA003629	3.0895	1.74869
BGIBMGA003619	3.67326	2.88212
BGIBMGA009861	1.99472	2.3232
BGIBMGA002708	35.7536	28.2528
BGIBMGA008014	4.43717	4.06421
BGIBMGA004366	16.9068	14.8421
BGIBMGA010927	0.517043	0.770799
BGIBMGA008063	14.3975	24.5859
BGIBMGA011099	2.14724	1.16705
BGIBMGA010961	957.832	476.45
BGIBMGA011180	8.5226	5.56242
BGIBMGA005656	722.722	470.639
BGIBMGA011367	16.064	26.8422
BGIBMGA009793	2.22017	1.67349
BGIBMGA003358	73.0174	60.7065
Novel00040	3.22942	1.64126
Novel00156	2.80017	2.17419
BGIBMGA012189	10.9481	8.22006
BGIBMGA002930	69.6056	62.5892
BGIBMGA009971	5.77356	3.73091
BGIBMGA002295	28.3531	37.6696
BGIBMGA002109	1.44079	1.29615
BGIBMGA002846	67.0252	109.17
BGIBMGA001594	6.98277	8.26562
BGIBMGA010732	22.3909	24.3115
BGIBMGA007092	394.144	274.814
BGIBMGA013343	60.5026	48.0124
BGIBMGA007164	3.37326	2.57154
BGIBMGA014103	11.8064	10.5719
BGIBMGA003165	229.933	162.539
Novel01319	1.45477	1.5491
BGIBMGA005789	30.7655	42.6995
BGIBMGA012266	0.589305	0.449246
BGIBMGA011661	1.44213	7.46494
Novel00689	2.06753	1.17125
BGIBMGA002894	45.4445	35.4113
BGIBMGA007835	8.03878	10.9154
BGIBMGA006697	4.38883	3.30009
Novel01530	2.6314	2.04314
BGIBMGA002029	7.41643	5.32022
BGIBMGA010404	34.4031	23.8367
BGIBMGA005924	21.185	19.8444
Novel00810	15.1554	10.4748
Novel00500	6.27752	3.93295
BGIBMGA007108	20.8898	17.7142
BGIBMGA000591	6.2137	8.65367
BGIBMGA013023	66.4484	58.5765
BGIBMGA005435	5.99723	5.05202
BGIBMGA012092	1.04992	3.73867
BGIBMGA009595	24.3874	15.9742
BGIBMGA012219	6.79596	4.20488
BGIBMGA007912	38.9861	30.9124
BGIBMGA008056	13.4403	52.941
BGIBMGA004782	257.424	209.644
Novel01126	4.36856	2.03518
BGIBMGA009504	28.6086	16.3091
BGIBMGA010900	5.94424	9.71397
BGIBMGA011691	41.2559	25.5795
BGIBMGA010325	69.9157	44.9052
BGIBMGA013771	5.43826	4.84845
BGIBMGA011978	5.35789	3.00114
BGIBMGA008727	8.19619	5.19504
BGIBMGA000096	8.13088	8.04934
BGIBMGA011572	175.97	124.86
BGIBMGA002070	47.5044	34.8431
Novel01192	8.12947	10.7421
BGIBMGA008691	3.58381	1.97877
BGIBMGA002651	177.71	154.405
Novel00592	33.5229	25.3203
BGIBMGA010619	21.7709	13.9895
BGIBMGA007865	2.57151	2.09648
BGIBMGA004982	30.4256	27.1347
BGIBMGA007648	10.0712	6.45669
BGIBMGA002175	650.682	962.49
BGIBMGA012489	9.46941	8.24255
BGIBMGA014056	11.6951	11.8048
BGIBMGA002985	7.16174	8.65273
BGIBMGA012181	7.42624	5.89423
BGIBMGA000175	7.64499	5.01526
BGIBMGA012177	316.434	193.442
BGIBMGA001356	17.6636	15.5436
Novel01199	2.37213	1.30012
BGIBMGA001011	31.0419	20.866
BGIBMGA002789	45.9316	43.5247
BGIBMGA012498	1.63041	1.03576
Novel00284	2.79704	2.40564
BGIBMGA014483	108.389	110.024
BGIBMGA001876	20.7507	9.69051
BGIBMGA003653	17.135	11.4838
BGIBMGA001303	46.8282	26.6108
BGIBMGA011366	21.0429	18.4395
BGIBMGA002034	3.72096	3.34256
BGIBMGA001140	21.863	28.3963
BGIBMGA008588	4.63764	4.35343
BGIBMGA012924	11.5049	6.77672
BGIBMGA007487	24.6044	23.201
Novel00443	28.2338	17.6567
Novel00907	39.8313	23.4578
BGIBMGA006813	10.1016	6.64998
BGIBMGA007764	7.99958	7.84997
Novel00991	9.94762	7.42196
BGIBMGA004511	17.0633	11.1828
BGIBMGA007126	1.97626	1.78719
BGIBMGA007266	53.6412	40.1152
BGIBMGA002491	12.0362	11.3735
BGIBMGA009668	31.1322	19.4223
BGIBMGA005760	1.82773	1.42338
BGIBMGA007027	9.0247	7.03582
BGIBMGA011999	43.1234	42.8375
BGIBMGA008864	236.543	205.665
Novel01500	6.41176	4.86027
BGIBMGA008181	23.4814	30.6952
BGIBMGA005152	3.3819	3.50116
BGIBMGA013649	121.543	86.8705
BGIBMGA003278	10.3962	7.00232
BGIBMGA010399	4.62243	3.27698
BGIBMGA002222	88.6036	79.1187
BGIBMGA011432	64.9067	107.224
BGIBMGA005963	61.5565	68.4644
BGIBMGA006108	36.4535	24.3892
BGIBMGA003318	20.6632	13.8916
BGIBMGA004580	122.054	156.147
BGIBMGA011965	65.7725	48.7417
BGIBMGA012130	3.32899	2.83588
BGIBMGA007423	81.2707	82.054
BGIBMGA008013	14.8389	9.54083
BGIBMGA005135	1.36818	3.0331
BGIBMGA002019	1.65903	1.15035
BGIBMGA014481	12.4985	11.6453
BGIBMGA006368	10.8377	8.31024
BGIBMGA012814	27.0463	20.6921
BGIBMGA003564	25.2844	58.2869
BGIBMGA013627	3.48751	5.19911
Novel00183	19.5855	10.9204
Novel00437	15.9246	11.4622
BGIBMGA005160	24.3777	18.2781
BGIBMGA000127	32.5263	21.791
BGIBMGA002787	47.755	50.3976
BGIBMGA003399	36.1665	27.6106
EMBMOG00000004233	47.6673	52.3681
Novel01414	2.79832	1.89622
BGIBMGA010764	20.1798	12.804
BGIBMGA013662	69.7256	48.316
BGIBMGA005284	3.46282	1.17325
BGIBMGA007638	2.59584	3.13528
BGIBMGA012076	18.2585	25.2249
BGIBMGA002969	14.8321	34.7902
BGIBMGA013686	1.83996	1.2572
BGIBMGA005731	7.11058	6.38662
BGIBMGA013017	9.37007	4.33909
BGIBMGA013671	22.7218	19.5222
Novel01397	27.9239	16.1798
BGIBMGA005007	5.75439	2.04715
BGIBMGA010138	6.67825	3.64275
Novel00433	3.43795	2.80835
BGIBMGA010866	5.28633	10.0049
BGIBMGA009023	7.19258	6.02624
BGIBMGA005511	936.661	807.368
BGIBMGA000178	5.41052	6.54775
BGIBMGA006948	2.56709	2.30644
BGIBMGA005087	7.77906	6.00969
Novel01189	6.77711	5.09706
Novel01091	1.24476	1.23711
Novel00007	18.4704	10.4107
BGIBMGA005100	6.27752	3.65563
BGIBMGA000979	5.32309	2.98061
BGIBMGA013109	34.4304	20.5758
BGIBMGA010283	7.2132	6.41433
BGIBMGA008443	1.79358	2.50671
BGIBMGA011466	28.5478	28.8272
BGIBMGA009908	2.44766	3.95299
BGIBMGA008602	0.0257399	0.00799429
BGIBMGA013326	1.29355	3.31443
BGIBMGA003789	8.80286	7.36073
BGIBMGA005556	2.73168	1.92305
BGIBMGA001585	2692.28	5125.04
BGIBMGA012702	10.39	5.98895
BGIBMGA005612	7.35985	19.0485
Novel01148	10.9104	5.40052
BGIBMGA012546	4295.91	2595.37
BGIBMGA004629	1.28576	1.13143
BGIBMGA011642	34.6365	28.9771
BGIBMGA008250	4.11818	2.91088
Novel01219	1.59219	1.29331
BGIBMGA003303	2.18428	1.74444
BGIBMGA012110	4.76115	3.67566
BGIBMGA004452	4.12176	8.72439
BGIBMGA010157	29.1251	25.1483
BGIBMGA004245	25.0734	21.1284
BGIBMGA012107	18.5253	16.1211
BGIBMGA000189	48.1353	40.6395
BGIBMGA010331	5.33231	4.26808
BGIBMGA004729	15.2011	13.9707
BGIBMGA003620	12.6201	9.72714
BGIBMGA009999	78.1949	55.8697
BGIBMGA009296	8.53742	9.50138
Novel00386	409.43	180.412
BGIBMGA009824	8.25792	6.73244
BGIBMGA000169	1.09969	1.06917
BGIBMGA011329	7.23179	2.18534
BGIBMGA013648	15.6587	10.3477
BGIBMGA003948	4.37485	2.40564
BGIBMGA000919	15.6458	9.68688
Novel00674	41.3878	31.6708
BGIBMGA007116	19.7	13.8451
BGIBMGA010248	10.809	11.0304
BGIBMGA004893	6037.8	9953
Novel00737	40.7422	27.3308
BGIBMGA004324	8.77297	6.71845
BGIBMGA001870	42.142	33.7591
BGIBMGA005695	2.71632	45.8682
BGIBMGA010214	11.1118	15.2172
BGIBMGA009656	23.9307	17.5966
BGIBMGA004739	12.6753	15.6515
BGIBMGA007114	197.183	147.388
BGIBMGA005138	4.57078	3.47182
BGIBMGA009933	413.156	438.06
BGIBMGA003741	1.55488	6.11297
Novel01598	5.01287	4.45773
Novel01668	10.4611	8.76581
BGIBMGA002906	445.237	307.666
BGIBMGA013658	2.10299	2.35796
BGIBMGA002571	13.367	10.1161
BGIBMGA003355	8.60441	3.98162
BGIBMGA002224	4.40298	4.02119
BGIBMGA000758	21.0801	19.1808
BGIBMGA003343	10.835	7.29784
BGIBMGA011351	13.7712	13.8156
BGIBMGA006140	4.69638	5.12061
BGIBMGA000442	4.56501	3.39067
BGIBMGA010364	5.46193	4.92598
BGIBMGA005510	16.8249	13.6608
BGIBMGA000550	3.87708	2.86745
BGIBMGA014227	4531.24	9502.25
BGIBMGA008292	20.2797	22.961
Novel01617	50.8726	28.5113
BGIBMGA000695	10.2795	9.07374
BGIBMGA001872	40.8731	27.0532
BGIBMGA002292	2.4639	2.15223
BGIBMGA011043	14.1416	9.23695
BGIBMGA013011	28.0799	22.5094
BGIBMGA008719	12.4495	8.05376
BGIBMGA008625	9.85119	7.33522
BGIBMGA008796	4.36573	3.10352
BGIBMGA012782	11.8193	16.8929
BGIBMGA003422	490.427	406.571
EMBMOG00000002755	6.71403	3.29248
BGIBMGA002210	10.7011	8.33161
BGIBMGA010278	33.9997	21.3071
BGIBMGA002842	3.35399	3.50383
Novel00678	7.24627	5.72865
Novel01382	15.8441	9.71915
BGIBMGA005278	2.92377	6.01592
BGIBMGA011788	46.7255	32.8047
BGIBMGA005716	10.4812	5.6227
Novel01639	81.7342	65.9033
BGIBMGA001829	33.5963	25.8526
BGIBMGA007550	21.3436	15.8237
Novel01422	3.98439	2.16804
BGIBMGA010004	19.5842	19.5037
Novel01079	13.8005	9.64386
BGIBMGA008055	2.05226	18.4843
BGIBMGA012081	4.60807	6.01895
BGIBMGA013111	7449.74	4601.14
BGIBMGA004440	7.93285	7.15793
BGIBMGA001624	8.05972	5.51797
Novel00003	1.19541	1.72135
Novel01242	2.37906	1.68076
BGIBMGA000711	3.07678	2.04207
BGIBMGA006223	4.95572	10.3734
BGIBMGA013932	3.1126	11.8077
BGIBMGA002859	27.0917	16.627
Novel01511	5.09124	4.89772
BGIBMGA013612	264.702	189.443
BGIBMGA003801	2.07723	1.69351
BGIBMGA010674	2.67376	2.05798
BGIBMGA013021	415.225	564.77
BGIBMGA007486	17.4491	12.0168
BGIBMGA005589	6.64	5.28173
BGIBMGA000147	54.8372	43.6903
Novel00205	3.02031	1.87609
BGIBMGA004605	7432.83	7192.89
BGIBMGA000756	12.4008	8.38512
BGIBMGA005013	460.211	486.117
BGIBMGA010409	4562.08	9635.25
BGIBMGA008947	9.44042	10.9631
Novel00368	52.0697	39.8831
BGIBMGA005534	9.53992	9.24024
BGIBMGA012558	8.63743	6.80359
BGIBMGA002187	10.0351	5.80348
BGIBMGA012376	12.087	10.4066
BGIBMGA013840	43.1502	30.889
Novel00349	1.01074	0.86327
BGIBMGA007567	9.32054	5.52916
BGIBMGA003235	18.2758	28.3551
Novel00222	15.6122	10.0855
BGIBMGA005932	17.7863	14.4338
Novel01376	3.14083	1.97288
BGIBMGA013361	4.4316	3.8501
BGIBMGA004346	20.9457	12.9743
Novel00627	26.0874	16.4161
BGIBMGA000302	27.2749	17.2164
BGIBMGA004317	8.54547	5.52406
Novel00877	10.5505	8.4744
BGIBMGA010280	38.652	30.299
BGIBMGA001444	6.31663	2.78784
BGIBMGA012322	2.68632	4.34723
BGIBMGA004628	125.589	291.428
BGIBMGA009210	51.0952	31.3365
Novel01562	39.494	37.7033
BGIBMGA006921	12.48	9.31521
BGIBMGA007287	89.3941	119.071
BGIBMGA010723	222.167	148.246
BGIBMGA012978	24.4431	17.9126
BGIBMGA000851	14.6275	8.6936
BGIBMGA001249	13.7968	10.5318
BGIBMGA001271	30.5341	21.2491
Novel01648	5.24308	4.73918
BGIBMGA012124	32.5197	37.9676
BGIBMGA010067	15.3174	18.2153
BGIBMGA009618	82.5735	53.6158
BGIBMGA010270	20.3892	16.3701
BGIBMGA011196	29.6438	19.8104
BGIBMGA006940	30.0144	18.9026
Novel01247	18.442	14.3193
BGIBMGA004056	69.177	39.0533
BGIBMGA003388	13.0362	12.0972
BGIBMGA007077	15.1631	10.8494
BGIBMGA002983	10.9498	8.66078
BGIBMGA000977	56.4205	42.7888
BGIBMGA010297	11.5525	29.2544
BGIBMGA004248	4.39876	5.16767
Novel00033	11.544	9.79989
BGIBMGA012909	1.17272	2.09429
BGIBMGA005992	19.1082	16.1243
Novel00875	28.8539	25.4349
BGIBMGA010129	139.189	89.7915
BGIBMGA006995	12.4865	7.33216
BGIBMGA007003	30.9124	21.6379
BGIBMGA009316	5.55943	3.80345
BGIBMGA002675	64.2479	46.6798
BGIBMGA010194	19.3621	14.5022
BGIBMGA010634	9.31095	7.22947
BGIBMGA007288	8.75908	5.97514
BGIBMGA010377	6.96387	6.36271
BGIBMGA007868	37.8123	30.4437
BGIBMGA005286	16.3672	9.07943
Novel00134	8.70473	4.73992
Novel00096	10.5687	7.80573
BGIBMGA001367	4.82159	28.2526
BGIBMGA001689	6.12545	4.81719
BGIBMGA008989	17.6141	13.8789
BGIBMGA004421	95.7037	116.768
BGIBMGA000603	11.1603	10.3985
BGIBMGA007414	25.5195	29.1814
BGIBMGA000646	11.9035	11.2194
BGIBMGA011209	14.5194	39.4736
BGIBMGA010555	1.11389	1.03785
[truncated: 8,153 more rows]

## Sheet:  infected groups
geneID	N1-PGs	N2-PGs
BGIBMGA008231	4.45125	4.27032
BGIBMGA006613	154.188	218.978
BGIBMGA006772	29.7677	27.0098
BGIBMGA013625	33.6879	29.6645
BGIBMGA011490	7.31845	8.91814
BGIBMGA008009	89.4769	101.72
BGIBMGA014142	4.09113	7.71512
Novel00762	3.5676	4.14134
BGIBMGA008227	2.52134	1.77382
BGIBMGA003202	30.9863	23.8969
BGIBMGA006646	13.7451	13.3729
BGIBMGA012333	59.9609	47.0288
BGIBMGA003205	45.6612	42.9126
BGIBMGA005645	13.8473	14.1166
BGIBMGA005391	46.8157	43.3904
BGIBMGA006118	26.1383	24.1736
BGIBMGA005493	359.351	312.921
BGIBMGA014290	37.1299	56.7806
BGIBMGA001060	420.643	369.946
BGIBMGA005984	0.671638	1.2341
BGIBMGA009115	28.4562	15.971
BGIBMGA009425	4.26183	8.61514
Novel01250	6.22616	8.44195
BGIBMGA002710	4.41353	1.71971
BGIBMGA008853	17.395	6.60843
BGIBMGA013218	34.4829	65.7148
BGIBMGA007061	78.5224	36.6226
BGIBMGA014058	68.9884	66.4725
BGIBMGA012348	20.6983	26.1173
BGIBMGA004880	104.117	52.3167
BGIBMGA006541	34.6709	25.8151
BGIBMGA008276	7.27265	15.2975
BGIBMGA007023	33.6685	33.641
BGIBMGA009043	5.76462	2.9495
BGIBMGA001340	16.608	12.5052
BGIBMGA006019	2.5782	3.8509
BGIBMGA012632	160.944	134.104
BGIBMGA006832	3.7922	3.69403
BGIBMGA009403	5.57243	8.09498
BGIBMGA003776	14.6438	19.6921
BGIBMGA010268	2.48668	3.53266
BGIBMGA008978	4.24241	4.85099
BGIBMGA012991	6.14893	2.98882
BGIBMGA003621	1.33537	1.77157
BGIBMGA001328	19.1978	20.0557
BGIBMGA013478	11.8342	20.0593
BGIBMGA004501	75.8196	61.8797
BGIBMGA006123	4.46365	6.12356
BGIBMGA013401	7.95953	10.1463
BGIBMGA005798	35.6873	30.1073
BGIBMGA005117	77.2575	109.511
BGIBMGA006093	100.587	134.787
BGIBMGA001126	81.3839	104.819
BGIBMGA008898	10.2176	6.91791
BGIBMGA010222	121.501	91.895
BGIBMGA012140	20.0777	19.5962
BGIBMGA007324	95.6815	94.4905
BGIBMGA010249	31.011	51.6845
BGIBMGA002977	3.65242	4.31687
BGIBMGA010312	3.03494	2.81841
BGIBMGA009359	18.6865	19.5917
BGIBMGA012190	12.6423	16.6332
BGIBMGA009898	3.58757	4.68333
BGIBMGA005702	17.4239	18.561
BGIBMGA002672	3.92492	6.17003
BGIBMGA000955	20.4708	20.0696
BGIBMGA010951	20.9262	37.702
Novel00140	1.90535	4.70193
BGIBMGA013491	36.8863	32.895
Novel01538	5.05593	6.62487
BGIBMGA011618	335.01	274.891
BGIBMGA000767	71.2594	116.488
BGIBMGA008052	43.799	49.3963
BGIBMGA005641	34.5005	25.7443
BGIBMGA011265	50.5521	96.9857
BGIBMGA006727	28.9453	26.0471
BGIBMGA003339	87.8407	77.1055
BGIBMGA004253	5.96872	6.91791
BGIBMGA002486	4.1174	5.07314
BGIBMGA001282	34.7524	38.7796
Novel00752	2987.28	2800.82
BGIBMGA007727	61.5301	67.4937
BGIBMGA003207	25.095	22.6536
BGIBMGA010109	27.1648	52.8162
BGIBMGA009350	2.02691	2.31512
BGIBMGA010798	6.51884	6.00371
BGIBMGA010120	79.2175	64.8913
BGIBMGA004423	17.6003	31.3059
BGIBMGA009103	57.0332	55.266
BGIBMGA011824	139.882	117.719
BGIBMGA011154	14.6	25.4578
BGIBMGA006824	47.6678	46.6643
BGIBMGA001662	20.1083	18.2869
BGIBMGA011141	1.05424	1.20415
BGIBMGA000617	5.95505	6.09386
Novel00016	59.858	42.5393
BGIBMGA000658	3.78356	5.35498
BGIBMGA001040	594.348	737.976
BGIBMGA000752	4.76919	3.98156
BGIBMGA004286	9.10483	3.91316
BGIBMGA009286	21.8448	23.7559
BGIBMGA012029	69.3059	56.7064
BGIBMGA000315	7.95108	11.876
BGIBMGA012249	7.557	5.91866
BGIBMGA000859	29.2552	37.1585
BGIBMGA011247	5.99456	10.7696
BGIBMGA013602	5.20481	7.72289
BGIBMGA002681	36.4278	39.1693
BGIBMGA012592	18.7329	23.3412
BGIBMGA003998	7.38289	15.5821
BGIBMGA011337	253.417	247.763
BGIBMGA001057	2.37651	3.43941
BGIBMGA001817	5.75518	9.14739
BGIBMGA009882	2.32114	2.46762
BGIBMGA005856	320.921	504.132
Novel00100	65.9781	133.136
BGIBMGA011069	15.3733	18.2266
BGIBMGA011038	1.09201	1.65944
BGIBMGA010318	22.9981	19.1473
BGIBMGA008980	13.4109	16.2445
BGIBMGA004523	3.19681	4.66319
Novel01523	25.5966	29.8621
BGIBMGA012967	30.5705	35.512
BGIBMGA003378	15.6876	23.0102
BGIBMGA008953	10.1667	6.13598
BGIBMGA002246	41.0354	47.9335
EMBMOG00000002717	1.60245	3.38209
BGIBMGA004062	3.07488	4.00511
BGIBMGA008696	1.30634	1.47047
BGIBMGA007473	76.5639	91.4589
Novel00660	1.49748	1.95051
Novel00452	44.6607	32.0572
BGIBMGA000817	3.04814	5.35673
BGIBMGA008621	18.0042	21.5822
Novel00948	13.7793	17.2548
BGIBMGA012568	52.8427	38.8135
BGIBMGA006811	40.9893	30.8175
BGIBMGA000065	1.0901	2.60751
Novel01469	11.9521	12.7484
Novel01124	6.61685	3.8761
BGIBMGA002793	6.85873	6.64574
BGIBMGA013621	5.04195	5.79125
BGIBMGA000545	10.1196	11.67
BGIBMGA005261	1.28768	1.57026
BGIBMGA007448	56.9665	59.6064
BGIBMGA007078	42.9395	37.689
BGIBMGA006636	4.17102	6.34654
BGIBMGA003149	3.75574	3.96339
BGIBMGA002577	1.42591	1.89168
BGIBMGA000559	297.827	270.761
Novel01304	7.60198	6.99309
BGIBMGA005947	7.92516	6.76418
BGIBMGA003899	10.224	11.714
BGIBMGA010285	12.684	4.02882
Novel00951	2.97157	2.88035
BGIBMGA000511	164.235	159.526
BGIBMGA013613	14.1829	14.9947
BGIBMGA003630	8.20381	12.2346
BGIBMGA001852	8.39898	10.8864
BGIBMGA010913	11.9434	4.70237
Novel00250	18.886	12.5181
BGIBMGA000075	7.42857	7.6993
Novel00556	3.21204	3.6156
BGIBMGA000723	23.3478	17.7183
BGIBMGA001549	2342.54	2453.77
Novel01032	4.27049	4.37783
BGIBMGA013122	4.22724	8.016
BGIBMGA003603	5.91814	9.22389
BGIBMGA003532	6.28224	6.54494
BGIBMGA003187	31.4487	27.7618
BGIBMGA010681	16.1829	5.78013
BGIBMGA002167	6.64713	3.69092
BGIBMGA009104	12.9786	11.337
BGIBMGA008520	30.6852	34.5405
BGIBMGA001205	22.6313	19.9002
BGIBMGA012997	5.44833	3.03035
BGIBMGA005976	38.0664	41.1111
Novel00445	28.5606	26.2255
BGIBMGA003885	92.5496	98.7709
BGIBMGA007118	99.7101	109.316
BGIBMGA004857	24.6531	24.0649
BGIBMGA008756	9.70518	10.5652
BGIBMGA013601	13.1986	20.7923
BGIBMGA002582	228.51	208.11
BGIBMGA011343	68.3972	125.282
EMBMOG00000001531	11.7128	21.9263
BGIBMGA011070	26.8391	20.3259
BGIBMGA004078	50.7847	45.5643
Novel01482	1.91852	1.70203
BGIBMGA007043	385.696	386.602
Novel00776	10.4557	10.8665
Novel00198	1.98833	2.3314
BGIBMGA007867	16.2361	19.1898
BGIBMGA001980	3.41607	3.93266
BGIBMGA010864	14.38	13.0941
BGIBMGA006134	11.1472	10.314
BGIBMGA008896	20.4555	33.0523
BGIBMGA009708	6.39939	4.96333
BGIBMGA006884	14.8361	19.1189
BGIBMGA003413	109.474	143.413
BGIBMGA001028	7.18215	9.01891
BGIBMGA014134	62.3175	62.184
BGIBMGA012251	2.53165	4.01623
BGIBMGA007614	1.43076	1.44947
Novel00820	42.3928	59.9471
BGIBMGA014618	95.7536	56.543
Novel00322	20.6711	23.0445
BGIBMGA012462	11.5844	10.3033
BGIBMGA001460	174.272	224.857
Novel00353	4.27713	3.43183
BGIBMGA002118	9.61065	14.8607
BGIBMGA005701	84.1521	131.254
BGIBMGA012537	71.6246	67.3002
Novel01549	18.1572	13.6257
BGIBMGA003155	127.702	137.739
Novel01548	13.5292	12.5027
BGIBMGA005974	6.6075	7.81834
BGIBMGA011909	4.41535	6.81873
BGIBMGA001849	38.9231	49.3142
Novel00845	20.4944	20.5076
BGIBMGA000292	186.926	181.422
BGIBMGA011035	1.84626	2.15651
Novel00633	36.2979	34.6408
BGIBMGA000241	5.31714	7.45294
BGIBMGA002864	41.8106	47.9253
BGIBMGA010464	929.246	861.992
BGIBMGA010561	7.02829	6.10302
Novel00321	5.2435	4.13037
BGIBMGA008053	73.3759	127.778
BGIBMGA003984	21.412	25.0741
BGIBMGA006263	220.265	243.65
BGIBMGA007740	16.4561	14.6655
BGIBMGA004156	3.43839	4.38794
BGIBMGA013716	6.20667	5.71621
BGIBMGA004094	3.11587	4.69735
BGIBMGA004335	3.48093	4.1245
Novel01254	47.8338	51.5873
BGIBMGA007076	8.45237	11.7381
BGIBMGA003309	1917.19	1810.06
BGIBMGA012053	7.68438	8.39035
BGIBMGA000532	8.46406	7.88307
BGIBMGA006045	65.1463	56.0258
Novel01408	1.07393	1.73209
BGIBMGA013074	21.0097	23.4887
BGIBMGA005606	12.4278	3.70302
Novel01489	5.05756	4.38211
BGIBMGA008329	56.035	47.5205
BGIBMGA009934	94.4449	73.5999
BGIBMGA004843	11.9374	23.4013
Novel00950	12.906	11.3143
BGIBMGA011747	19.0768	23.3102
BGIBMGA008283	13.9101	18.5545
BGIBMGA005794	85.0279	93.7553
BGIBMGA004674	46.9502	69.7388
BGIBMGA002406	98.8177	90.0157
BGIBMGA006786	27.58	35.2621
BGIBMGA006055	27.3311	26.1168
BGIBMGA000768	46.8745	59.5062
BGIBMGA000348	7.33004	5.02412
BGIBMGA012995	1.82097	1.13038
BGIBMGA013743	9.91992	13.2599
BGIBMGA011793	64.368	72.0119
BGIBMGA000618	3.12978	1.0569
BGIBMGA003606	39.5505	37.5575
BGIBMGA000393	7.47737	5.5293
Novel01101	29.917	39.99
BGIBMGA010316	59.4593	48.002
BGIBMGA007804	11.4955	13.3726
BGIBMGA014296	64.6822	80.8531
BGIBMGA006173	40.5464	33.5283
BGIBMGA011732	1.32191	1.333
BGIBMGA014476	202.115	301.029
BGIBMGA012291	4.1855	3.53353
Novel00946	7.99251	2.9156
BGIBMGA001353	25.7333	27.0206
BGIBMGA007734	33.898	29.0907
BGIBMGA001253	9.07637	11.4938
Novel00383	6.7138	8.24946
BGIBMGA009832	10.5559	19.6488
Novel01110	60.5861	80.4779
BGIBMGA010956	3.50901	8.20836
Novel01680	33.2454	35.1301
BGIBMGA002764	4.1886	4.09632
BGIBMGA013748	23.4049	31.6389
BGIBMGA001365	5.9782	9.64773
BGIBMGA000300	18.7455	14.8528
Novel00969	13.7229	10.9059
BGIBMGA005586	57.5964	49.7065
BGIBMGA010259	5.70126	6.58916
BGIBMGA012069	80.2616	65.1366
BGIBMGA003852	3.75574	4.97551
BGIBMGA006709	138.953	106.789
BGIBMGA002214	14.5677	22.7326
BGIBMGA008497	31.4516	30.5575
BGIBMGA005104	0	0
BGIBMGA000562	96.7301	74.2776
Novel00501	79.8668	87.5746
BGIBMGA011776	173.395	133.864
BGIBMGA011803	301.979	240.945
BGIBMGA001847	4.43653	6.51262
BGIBMGA002265	55.4605	85.041
BGIBMGA012316	6.40597	7.74894
BGIBMGA012060	3.09692	3.55179
BGIBMGA005868	4.44075	5.86282
BGIBMGA010196	1.75131	2.91082
BGIBMGA004711	36.5986	36.7442
Novel00067	2.59389	3.64974
BGIBMGA009328	150.486	105.179
BGIBMGA001668	42.732	36.8809
BGIBMGA007635	7.3388	10.7877
Novel00292	5.21698	1.30499
BGIBMGA001062	44.4942	33.4051
BGIBMGA000394	52.4611	36.663
BGIBMGA009960	2.35053	3.70995
Novel01326	11.7518	11.5578
BGIBMGA002236	9.56789	17.4625
BGIBMGA004210	78.9227	82.9229
BGIBMGA006465	50.8643	59.5856
Novel00118	3.31795	0.778088
BGIBMGA007960	2.42795	5.3806
BGIBMGA006531	29.3131	25.3657
BGIBMGA011449	11.4217	10.3981
BGIBMGA011807	41.9214	40.0642
BGIBMGA006774	12.3884	17.25
BGIBMGA009356	9.69903	9.25625
BGIBMGA013086	35.3989	37.4654
BGIBMGA009045	99.4676	89.2461
BGIBMGA012960	37.4295	51.5954
BGIBMGA010726	1.23927	1.04623
BGIBMGA009107	268.801	287.395
BGIBMGA011620	3501.11	3365.18
Novel01546	56.2798	50.3006
Novel00155	129.588	36.0637
BGIBMGA008725	50.5743	51.4374
BGIBMGA010210	43.292	31.2753
BGIBMGA013760	2.09998	3.95486
BGIBMGA000132	136.255	192.6
BGIBMGA001075	30.3617	48.1796
BGIBMGA010964	6.40154	7.46152
BGIBMGA012807	12.4363	17.8603
BGIBMGA013521	27.4023	50.3022
BGIBMGA012246	12.9312	16.4823
BGIBMGA004309	147.931	176.554
BGIBMGA010397	4.28462	7.23442
BGIBMGA003867	10.4309	13.3319
BGIBMGA008024	26.0398	7.89155
Novel00180	4.66733	8.04478
BGIBMGA013062	20.5909	55.5798
BGIBMGA014548	5.25393	5.43352
BGIBMGA014120	12.8476	10.1561
BGIBMGA001154	15.1896	12.4681
BGIBMGA006428	12.4401	12.2823
BGIBMGA011387	10.4968	13.1706
BGIBMGA011703	699.855	990.323
BGIBMGA004164	265.214	295.432
BGIBMGA006243	56.6698	51.6173
BGIBMGA009834	20.4929	17.6909
BGIBMGA006573	1.58973	1.27499
BGIBMGA014599	50.7302	59.952
BGIBMGA008403	31.14	32.1512
BGIBMGA005528	50.5471	45.227
BGIBMGA014181	182.596	229.769
BGIBMGA014503	38.7787	48.4862
BGIBMGA009514	15.1127	20.5471
BGIBMGA000643	9.14108	4.24704
BGIBMGA013576	3.26629	3.05651
BGIBMGA012501	20.1727	8.87499
BGIBMGA011037	1.26737	1.31787
BGIBMGA003718	143.861	155.674
BGIBMGA006344	211	200.365
BGIBMGA002009	17.7386	15.0596
BGIBMGA001779	28.3634	32.7837
BGIBMGA000328	127.695	22.512
BGIBMGA010813	6.33737	10.2227
BGIBMGA007465	8.93674	9.83408
BGIBMGA000916	65.7255	57.7774
BGIBMGA014544	3.24025	5.71971
BGIBMGA007025	21.727	20.0502
BGIBMGA010965	1.10058	1.20789
BGIBMGA010585	9.49727	9.13553
BGIBMGA003314	20.7435	34.0733
BGIBMGA012329	13.1027	15.5118
Novel00596	2.93862	3.99978
BGIBMGA011884	28.6152	23.1447
BGIBMGA000540	2.05901	2.66411
BGIBMGA007394	3.38753	2.36249
BGIBMGA002972	18.0111	20.8357
BGIBMGA003672	6.2822	6.69127
BGIBMGA005238	26.1081	31.8475
Novel01179	642.821	669.063
BGIBMGA006128	38.8017	41.0928
BGIBMGA012202	124.314	173.69
BGIBMGA001185	13.2533	15.2152
BGIBMGA011658	103.193	92.4482
Novel01343	41.5435	74.0964
BGIBMGA008737	19.7485	16.1959
BGIBMGA001645	34.5381	31.7693
BGIBMGA000371	1.58136	1.22378
BGIBMGA007883	2.46754	3.92127
BGIBMGA010499	7.40379	6.796
BGIBMGA007491	21.2401	31.5297
BGIBMGA012370	1.61384	2.76498
BGIBMGA014519	13.0199	16.0649
BGIBMGA013996	118.01	127.899
BGIBMGA010247	283.047	276.867
BGIBMGA012875	3.81979	3.61805
BGIBMGA004957	26.2902	26.951
BGIBMGA004413	2.99778	2.30074
BGIBMGA001159	40.9083	40.888
BGIBMGA007243	7.08307	7.33001
BGIBMGA000413	2.95382	2.57164
BGIBMGA005577	1180.54	1604.47
BGIBMGA008765	1.69124	2.05246
Novel00915	11.9621	9.83143
BGIBMGA008433	23.1293	27.2342
BGIBMGA004134	15.258	12.9423
BGIBMGA010121	2.55813	5.37875
BGIBMGA001371	17.7922	25.7775
BGIBMGA009845	387.885	307.383
BGIBMGA005453	19.0291	19.3413
BGIBMGA000926	212.577	209.324
BGIBMGA013148	10.4236	8.43495
BGIBMGA013108	252.887	102.963
BGIBMGA007067	0.23846	0.301972
BGIBMGA010559	20.5232	22.2608
BGIBMGA004199	4.33411	4.94458
BGIBMGA011307	5.91067	1.66332
BGIBMGA005231	20.0902	23.7048
Novel00989	14.0914	14.0698
BGIBMGA006219	382.382	284.818
BGIBMGA005726	14.3105	27.4403
BGIBMGA003731	1.64635	1.51626
BGIBMGA002370	42.6915	49.7065
BGIBMGA011505	48.998	40.8453
BGIBMGA007814	25.6742	24.3591
BGIBMGA010005	8.03603	11.79
BGIBMGA007955	22.0265	20.5814
BGIBMGA001436	5.36099	5.06079
BGIBMGA012554	41.4612	35.2756
BGIBMGA011158	31.5634	43.3864
BGIBMGA004461	5.09551	2.81841
BGIBMGA010306	6.12047	1.96435
Novel00240	2.83013	2.97842
BGIBMGA006922	1.21952	1.62155
BGIBMGA005390	2.11332	2.79255
BGIBMGA007974	4.68248	1.97655
Novel01237	13.8787	11.4364
BGIBMGA010653	60.6022	44.1611
BGIBMGA007800	38.4035	40.1186
BGIBMGA004533	12.5267	21.815
BGIBMGA008154	75.2645	117.25
BGIBMGA001039	5.92906	3.85558
Novel01399	4.6062	6.1898
Novel01129	77.3658	50.6487
BGIBMGA005141	2.84016	1.64057
BGIBMGA003276	16.0245	4.11733
BGIBMGA006905	2.05922	1.8965
BGIBMGA007558	125.695	158.86
BGIBMGA014578	1.49695	6.07814
BGIBMGA011570	6.12047	11.1171
BGIBMGA014383	19.6185	23.7303
BGIBMGA012437	163.947	163.97
Novel00850	3.09607	2.31677
BGIBMGA006873	9.02864	6.29863
BGIBMGA013606	2.38977	1.21051
BGIBMGA013334	0.735068	1.08599
BGIBMGA012688	10.6909	11.6092
BGIBMGA006872	36.0359	32.1218
BGIBMGA012019	6.72199	3.04693
BGIBMGA001064	15.0577	23.9565
BGIBMGA000975	5.33511	7.78097
BGIBMGA001762	2.50383	2.31512
BGIBMGA013060	12.3265	16.9105
BGIBMGA010237	5.89646	5.49041
BGIBMGA008202	61.2447	82.2712
BGIBMGA013313	12.9364	22.4152
BGIBMGA009170	72.8553	85.7896
BGIBMGA009517	12.7865	22.5541
BGIBMGA014140	54.9677	62.5294
Novel00611	2.16331	2.84096
BGIBMGA000629	25.599	24.4843
Novel00073	4.88246	3.32925
BGIBMGA005356	19.2294	16.412
BGIBMGA009916	11.7827	11.6655
BGIBMGA013264	16.4009	13.8461
BGIBMGA006997	14.5975	14.0736
BGIBMGA006637	26.5664	30.2086
BGIBMGA004851	9.0939	13.0887
BGIBMGA003583	93.5706	85.0303
Novel01718	11.0398	11.0147
BGIBMGA000006	2.36524	3.18241
BGIBMGA003602	42.8403	64.5209
BGIBMGA005370	3.10493	3.22865
BGIBMGA013973	15.7146	15.7893
BGIBMGA010784	19.4356	19.1987
BGIBMGA007181	35.1914	50.2659
Novel01263	9.16449	7.57277
BGIBMGA013551	20.6241	21.2946
Novel00257	3.63734	2.55896
BGIBMGA001954	216.228	241.895
BGIBMGA002078	18.6058	16.7689
BGIBMGA002768	12.5345	11.8269
BGIBMGA009642	2.53552	1.71245
BGIBMGA006530	9.92897	9.76725
BGIBMGA012916	76.073	54.3332
BGIBMGA004396	5226.43	1421.14
BGIBMGA006075	33.9502	40.6997
BGIBMGA006056	56.7391	66.408
BGIBMGA003398	102.606	89.959
BGIBMGA001319	1177.27	1078.89
BGIBMGA005380	70.6534	83.6299
BGIBMGA007028	12.6407	11
BGIBMGA000626	48.4684	53.1131
BGIBMGA011577	34.2855	45.8813
BGIBMGA013496	16.7542	12.95
BGIBMGA002856	33.5572	52.4423
BGIBMGA002869	14.6925	16.7388
BGIBMGA003401	77.4784	107.72
BGIBMGA002786	19.1378	17.5987
BGIBMGA003829	5979.57	5986.67
BGIBMGA001403	6.04913	8.26252
BGIBMGA011772	8.61251	6.49978
BGIBMGA006848	16.0731	16.6467
BGIBMGA011208	3.53481	5.22235
BGIBMGA010387	59.4167	63.8417
BGIBMGA008752	39.094	43.1778
Novel01255	3.68207	2.55452
BGIBMGA005383	41.2395	47.084
BGIBMGA000753	57.5905	78.7622
BGIBMGA009095	411.714	333.116
BGIBMGA008203	86.2609	79.0064
BGIBMGA001920	121.894	125.385
BGIBMGA006308	5.47339	6.12395
BGIBMGA002323	16.3583	24.802
BGIBMGA006348	3.54253	2.73226
BGIBMGA005056	33.4774	41.546
BGIBMGA003021	10.2697	10.076
BGIBMGA007910	26.3129	40.7132
BGIBMGA003554	9.05576	9.82224
BGIBMGA008400	31.0249	17.6733
BGIBMGA003113	3.6716	3.3752
BGIBMGA012150	0.227621	1.53731
BGIBMGA012542	5.52992	9.54455
BGIBMGA003375	14.9454	12.0939
BGIBMGA005057	5.20509	6.54598
BGIBMGA000494	6.98698	6.89241
BGIBMGA009972	23.7864	49.6745
BGIBMGA003740	1.0683	1.67494
BGIBMGA011034	15.2455	13.5597
Novel01623	1.11178	2.29957
BGIBMGA014061	31.4116	33.6287
BGIBMGA000927	3.57577	3.95379
BGIBMGA009500	40.562	52.5017
BGIBMGA003825	19.3344	23.4823
EMBMOG00000003283	2.06198	3.85459
BGIBMGA010782	4.29626	5.51121
Novel01629	5.47228	4.88137
BGIBMGA003969	4.36758	4.83156
Novel01516	14.1184	13.5011
BGIBMGA013234	2.70684	3.19928
BGIBMGA005846	183.586	304.947
BGIBMGA001370	15.588	20.9242
BGIBMGA007036	10.8684	13.0316
BGIBMGA003518	7.01555	6.4129
BGIBMGA003534	3.8194	3.98877
BGIBMGA011805	13.2635	14.4983
BGIBMGA006964	35.7354	36.4144
Novel00079	1.36572	1.15299
BGIBMGA002843	23.2983	46.3963
BGIBMGA008460	8.00012	6.88186
Novel00670	2.64964	1.89926
BGIBMGA000418	9.53225	1.46811
BGIBMGA011792	172.302	135.858
BGIBMGA003527	6.17296	6.27495
BGIBMGA000021	34.1146	19.5527
Novel00897	98.5385	2.9391
BGIBMGA004348	7.40262	6.82137
BGIBMGA009055	2.60639	3.42284
BGIBMGA006314	3.24305	9.01891
BGIBMGA011066	14.1393	6.46576
BGIBMGA009488	6.06988	8.71145
BGIBMGA008791	2.42231	3.06748
Novel00921	4.06471	5.19371
BGIBMGA008539	2.36725	0.845523
BGIBMGA012270	7.5339	9.64148
BGIBMGA001658	30.8934	37.5282
BGIBMGA006539	1.32919	1.51359
BGIBMGA003767	36.7228	37.7354
Novel01342	41.0305	69.6874
BGIBMGA000958	43.2698	41.4829
BGIBMGA003353	2.61269	3.59449
BGIBMGA002263	28.5142	45.1609
BGIBMGA004251	692.519	798.288
Novel00052	24.1337	24.7929
BGIBMGA009839	4.22133	4.68182
BGIBMGA007121	1118.16	1236.58
BGIBMGA013369	37.6829	66.4997
BGIBMGA011334	788.957	582.399
BGIBMGA008435	0.953839	2.21446
BGIBMGA010930	61.1035	55.0586
BGIBMGA011064	9.41259	17.4951
BGIBMGA005736	6.36658	1.64193
BGIBMGA011669	2.74613	2.93205
BGIBMGA006790	27.7136	23.165
Novel00035	1.02054	1.36838
Novel00561	6.47105	8.22586
BGIBMGA004503	1.40566	1.78005
BGIBMGA008210	36.6106	37.7288
BGIBMGA012075	22.296	18.4203
Novel00279	76.3399	91.1477
BGIBMGA005039	30.6215	21.4782
BGIBMGA014560	8.6122	6.04528
BGIBMGA013747	7.77659	10.0468
BGIBMGA009408	23.9971	26.6549
BGIBMGA012577	27.9018	28.2538
Novel00405	9.74809	14.0229
BGIBMGA006379	9.51779	8.10825
BGIBMGA014156	3.09842	3.53683
BGIBMGA011478	133.418	269.057
BGIBMGA010722	24.7351	28.539
BGIBMGA011860	11.0841	11.0954
BGIBMGA008717	7.43994	3.62367
Novel00037	1.37661	2.67805
BGIBMGA006877	8.37799	8.7245
Novel01212	2.70076	1.71005
BGIBMGA012304	36.4843	35.5573
BGIBMGA005343	51.4229	39.4762
BGIBMGA003790	21.1312	17.6538
BGIBMGA000788	8.14329	10.1147
BGIBMGA014057	30.9793	42.2974
BGIBMGA005490	4.16637	2.43511
BGIBMGA009515	283.033	268.749
BGIBMGA012343	21.2685	18.9055
Novel00804	9.47877	8.22875
Novel00313	15.8924	12.1537
Novel00882	4.29227	2.6354
BGIBMGA012106	22.8632	9.05307
BGIBMGA004772	23.9582	17.6841
BGIBMGA003029	16.227	15.9096
BGIBMGA004619	3.09684	5.39577
BGIBMGA008748	3.71257	3.93605
BGIBMGA007207	1.87787	1.71747
BGIBMGA008595	283.184	250.388
BGIBMGA005202	7.41875	11.1375
Novel00986	29.9778	28.1538
Novel01587	3.3705	3.07935
BGIBMGA003557	25.9315	32.6326
BGIBMGA008689	38.7569	37.7143
BGIBMGA008518	32.9568	30.4888
BGIBMGA010519	11.7452	24.5202
BGIBMGA005501	82.9174	61.5462
BGIBMGA001290	6.67687	5.73077
Novel01542	201.85	95.1696
BGIBMGA013140	25.075	25.9652
BGIBMGA014006	5.23322	5.17978
BGIBMGA013061	49.2817	55.384
BGIBMGA001490	246.034	248.16
BGIBMGA004541	575.275	535.931
Novel00652	29.917	25.148
BGIBMGA014405	30.3879	26.6443
Novel01102	25.7191	28.7463
BGIBMGA000880	20.179	23.2362
BGIBMGA009377	15.324	15.7554
Novel00609	3.68152	3.34199
BGIBMGA009612	10.3573	18.8902
BGIBMGA008179	23.5997	5.41135
BGIBMGA009279	5.56144	9.15154
BGIBMGA003211	20.2063	17.8746
BGIBMGA013680	708.345	611.894
Novel01009	16.9426	15.3072
Novel01673	17.5837	14.1241
BGIBMGA007772	54.0947	58.6297
BGIBMGA005285	20.1539	14.569
BGIBMGA004713	7.80636	9.19755
Novel01181	10.5389	6.84403
BGIBMGA012479	14.3828	23.5575
BGIBMGA009160	11.4011	15.3151
BGIBMGA014195	40.2969	31.8314
BGIBMGA006706	12.0184	10.2983
Novel00278	1.93845	2.88023
BGIBMGA003396	7.59131	7.84253
Novel01076	3.52617	1.55047
BGIBMGA011312	3.49158	6.36081
BGIBMGA002934	23.74	4.38419
BGIBMGA005891	46.3867	7.5652
BGIBMGA005225	8.58455	10.1024
BGIBMGA013199	3.9195	4.8629
BGIBMGA004812	33.3155	39.2834
Novel00258	3.05256	2.50343
Novel00412	13.3104	17.1142
BGIBMGA010627	47.7923	30.3597
BGIBMGA011866	18.5999	12.5966
BGIBMGA003791	28.0706	33.3528
BGIBMGA012651	206.632	245.825
BGIBMGA008734	12.2485	16.6819
BGIBMGA000245	5.62263	5.73571
BGIBMGA003494	28.5976	29.3982
BGIBMGA008098	1.82097	3.07463
Novel00397	5.64654	4.34469
BGIBMGA000180	4.54493	8.00382
BGIBMGA006525	33.2767	38.7304
BGIBMGA007972	14.357	12.88
Novel00533	13.7468	11.2652
BGIBMGA009068	20.8891	27.1775
BGIBMGA000560	8.9025	12.2416
BGIBMGA012591	41.9772	52.2999
BGIBMGA010640	5.48007	5.82294
BGIBMGA014139	9.00727	11.9416
BGIBMGA000867	3427.53	3427.98
BGIBMGA003216	261.247	389.478
Novel00163	14.7547	40.653
BGIBMGA007364	23.819	28.3802
BGIBMGA011574	7.36521	1.04601
BGIBMGA007166	0	0
BGIBMGA014379	25.0383	34.1461
BGIBMGA012423	4.25687	4.89837
BGIBMGA011331	8.42793	19.4364
BGIBMGA010410	13.9806	8.07561
BGIBMGA010311	21.5223	27.8843
BGIBMGA011143	71.6559	67.866
Novel00952	5.46444	4.79949
BGIBMGA011184	40.7669	41.3825
Novel01207	2.31088	3.19103
Novel01423	4.0893	4.85664
Novel01413	1.28637	0.310284
BGIBMGA002730	26.435	24.3304
Novel00508	5.81675	5.98143
BGIBMGA010405	11.8675	11.6983
Novel00286	19.5609	20.1307
BGIBMGA002101	8.91774	14.594
Novel00097	93.1252	216.319
BGIBMGA008747	1.06746	1.85538
BGIBMGA012121	7.52394	7.52978
Novel00803	1.31041	6.32167
BGIBMGA001881	2.42128	3.34493
BGIBMGA013372	1.90336	2.9842
BGIBMGA013124	20.9623	20.2532
BGIBMGA003073	10705.3	9764.62
BGIBMGA006154	124.949	124.783
BGIBMGA004904	61.8406	51.805
BGIBMGA000471	19.2489	15.8381
Novel01348	32.5328	25.0559
BGIBMGA007136	75.9553	71.1998
Novel01055	51.1353	64.6217
BGIBMGA010116	3.96773	2.86343
BGIBMGA009351	2.35654	1.53036
BGIBMGA003052	2.13154	3.32786
BGIBMGA012704	12.3626	18.4958
BGIBMGA010929	339.87	412.835
BGIBMGA004283	10.8814	12.411
Novel01433	24.3521	14.7905
BGIBMGA013569	3.49371	3.14613
BGIBMGA000630	2.83041	3.12476
BGIBMGA008522	4.88785	5.7447
BGIBMGA006675	1.41335	0.61717
BGIBMGA012404	12.3389	14.2241
BGIBMGA005691	5.94969	5.55868
Novel00829	7.01028	5.72175
BGIBMGA010476	7.54189	8.62639
BGIBMGA008190	8.44391	14.1613
BGIBMGA012961	333.266	309.781
BGIBMGA004643	37.4041	31.06
BGIBMGA007748	20.0306	16.3145
BGIBMGA011571	82.0403	137.802
BGIBMGA009748	84.3394	168.215
BGIBMGA008548	15.7845	18.8587
BGIBMGA012931	284.356	293.115
BGIBMGA008664	30.7366	25.5844
BGIBMGA012055	44.3878	33.1445
BGIBMGA008700	1.09078	2.17659
BGIBMGA007311	3272.95	3693.31
BGIBMGA000563	1.2831	1.32395
BGIBMGA007068	106.204	88.4276
BGIBMGA001241	54.4687	57.1209
Novel00473	84.8786	89.3397
BGIBMGA002412	5.36942	9.38755
BGIBMGA006803	7.03778	1.82816
BGIBMGA008514	1.96911	3.84068
BGIBMGA000036	25.0383	11.3617
BGIBMGA000223	97.4735	50.7314
BGIBMGA009445	3.93907	4.8821
BGIBMGA000206	1.63245	3.57578
Novel01485	64.831	55.2124
BGIBMGA005937	126.951	115.974
BGIBMGA010651	18.1781	13.978
BGIBMGA012302	8.01225	0.520322
BGIBMGA012495	58.8815	74.8965
BGIBMGA010604	3993.8	3852.33
BGIBMGA006913	4.08158	7.26802
BGIBMGA007544	11.4461	18.2282
BGIBMGA008549	43.5831	44.0415
Novel00914	13.8473	18.9691
BGIBMGA006245	71.0364	71.6515
BGIBMGA010172	51.5505	42.4995
BGIBMGA011381	9.28755	25.746
BGIBMGA011634	1.47767	1.80193
BGIBMGA003420	128.618	146.854
BGIBMGA005412	35.3203	36.6727
BGIBMGA006204	1.92602	3.08941
Novel01316	29.0146	21.1052
BGIBMGA011682	18.8577	16.9866
BGIBMGA013978	4.52615	7.64223
BGIBMGA014118	13.5025	17.617
BGIBMGA004488	186.492	145.313
Novel00019	3.66728	4.0194
BGIBMGA008778	16.3816	22.7439
BGIBMGA006179	3.56287	3.50525
BGIBMGA005387	6.82525	10.3968
BGIBMGA004634	1.16898	2.13381
BGIBMGA000422	42.8562	41.9812
BGIBMGA007677	13.633	6.81562
BGIBMGA011390	7.14499	12.8544
BGIBMGA003702	29.5616	25.7218
BGIBMGA003188	1.83869	1.6934
Novel00381	164.982	146.717
BGIBMGA006135	6.6243	7.32343
BGIBMGA006504	3.35354	3.29027
BGIBMGA001124	207.015	200.12
BGIBMGA002807	9.02478	8.36231
BGIBMGA004569	14.8136	15.2792
BGIBMGA013173	34.2956	58.8299
BGIBMGA013298	45.229	42.1083
BGIBMGA004846	145.444	133.189
BGIBMGA014448	38.3018	45.1326
BGIBMGA009551	33.3009	19.7852
BGIBMGA004745	11.2918	13.5947
BGIBMGA010026	49.4176	70.2006
BGIBMGA010744	50.3539	54.3736
BGIBMGA013825	21.3886	27.5153
Novel00323	43.6447	43.5251
BGIBMGA011558	0.289251	0.305243
BGIBMGA009658	12.0859	16.1336
BGIBMGA008677	7.6182	7.81762
BGIBMGA010141	8.94224	11.2736
Novel01593	29.3161	28.3438
BGIBMGA002817	17.5039	18.7447
BGIBMGA002436	10.5738	8.4238
BGIBMGA005263	11.7523	17.0353
BGIBMGA004940	39.0397	59.0929
BGIBMGA004694	49.3703	45.9618
BGIBMGA002485	2.11862	3.73981
Novel01353	6.7585	0.992301
BGIBMGA007466	440.674	349.434
Novel00896	3.32044	4.23901
BGIBMGA014314	9.54214	8.92126
BGIBMGA003819	7.61163	4.05851
BGIBMGA014177	317.218	276.302
BGIBMGA008546	5.31199	3.83055
BGIBMGA009340	15.3314	14.183
BGIBMGA005864	22.1439	16.1347
BGIBMGA003139	6.7961	4.40017
BGIBMGA012732	15.6171	2.86618
BGIBMGA010928	4.43922	7.67826
BGIBMGA007532	2.69994	2.7106
BGIBMGA003135	14.2118	11.6358
BGIBMGA000716	8.37376	9.28051
BGIBMGA003729	112.454	95.5808
BGIBMGA002346	126.861	160.563
BGIBMGA004196	69.7788	90.4663
Novel01114	4.72699	2.04522
Novel00621	47.2834	96.814
BGIBMGA012206	14.6741	23.7886
BGIBMGA007174	1.2923	2.72749
BGIBMGA009221	18.3497	18.3295
BGIBMGA013781	214.937	186.897
BGIBMGA005382	10.0839	11.5223
BGIBMGA001851	3.3683	2.69236
BGIBMGA007616	3.37271	3.71544
BGIBMGA000915	56.8552	49.03
BGIBMGA010093	11.5755	11.132
BGIBMGA001088	1.49762	2.05454
BGIBMGA005869	7.94317	4.08183
BGIBMGA002754	3.03858	3.4766
BGIBMGA003520	128.472	105.894
BGIBMGA009293	1.7598	2.40329
BGIBMGA001940	66.8638	67.2807
BGIBMGA000808	26.2941	23.8212
BGIBMGA009428	19.6648	27.5664
BGIBMGA010840	92.9176	131
BGIBMGA003655	9.62739	4.76351
BGIBMGA013289	2.04614	4.00032
BGIBMGA006301	25.829	22.7765
BGIBMGA008223	19.0594	25.4169
BGIBMGA000548	11.8858	14.5118
BGIBMGA001525	70.3261	62.6057
BGIBMGA005200	4.58479	5.18587
Novel01345	3.57969	4.85515
Novel00335	7.24321	6.851
BGIBMGA009894	1.01851	1.00316
BGIBMGA014572	36.4471	36.51
BGIBMGA004198	17.3342	21.1923
BGIBMGA002780	3.56545	6.22305
BGIBMGA005423	7.63382	10.642
BGIBMGA008803	46.9289	40.424
Novel00662	8.19583	9.14715
BGIBMGA009122	25.8985	31.5126
BGIBMGA007334	216.485	171.706
BGIBMGA008010	669.37	659.042
BGIBMGA010358	5.27883	5.77927
BGIBMGA003848	6.26764	2.89114
BGIBMGA005085	5.10584	1.98947
BGIBMGA004022	25.9727	29.3708
Novel00224	1.30017	1.43829
BGIBMGA012983	73.1534	77.8177
BGIBMGA009998	4.52866	2.49981
BGIBMGA003645	47.9781	40.424
BGIBMGA007316	4.17905	8.02943
Novel00659	9.32201	10.4642
BGIBMGA000379	8.3179	12.1408
BGIBMGA007273	5.55659	3.44262
BGIBMGA005070	20.1024	28.5478
BGIBMGA007523	60.3675	50.3435
Novel00799	1.61924	1.83787
BGIBMGA013691	1.31205	1.4769
Novel01412	7.17429	9.64235
BGIBMGA013963	46.1967	44.6375
Novel00793	1.10405	1.06523
BGIBMGA007618	9.43061	6.97437
BGIBMGA007687	6.82024	5.68005
BGIBMGA004873	14.909	19.1316
BGIBMGA007973	18.9623	12.401
Novel01195	7.75522	9.96669
BGIBMGA007581	42.0837	51.5968
BGIBMGA001209	52.4859	45.4668
BGIBMGA003565	3.32326	2.76717
BGIBMGA010123	1.40566	1.1867
BGIBMGA013348	43.7377	53.6746
BGIBMGA011226	1.91947	3.52846
BGIBMGA006836	41.855	60.07
Novel00022	1.70544	3.30304
BGIBMGA000529	1.23548	1.17619
Novel00495	2.9917	3.35306
BGIBMGA004417	148.116	288.355
BGIBMGA006334	7.5882	7.77222
BGIBMGA007924	11.8388	10.7526
BGIBMGA013538	67.3318	88.3651
Novel01649	458.059	349.496
BGIBMGA014527	23.621	32.0661
BGIBMGA000125	27.018	20.2251
BGIBMGA012779	1.29828	2.03552
BGIBMGA001431	16.192	20.7993
BGIBMGA012939	11.0128	14.3503
BGIBMGA013149	21.8029	26.4095
Novel00687	4.80939	3.99545
BGIBMGA001321	8.02915	12.2726
BGIBMGA012186	11.6677	21.3508
BGIBMGA003400	2.74103	0.890024
BGIBMGA003542	70.3838	62.7836
BGIBMGA001944	17.8997	14.5461
Novel01010	5.21732	13.7057
BGIBMGA009128	20.1381	9.43839
BGIBMGA006946	23.7778	19.2687
BGIBMGA009620	108.808	186.579
BGIBMGA003897	5.28978	4.54518
BGIBMGA003597	19.155	21.9004
Novel01386	12.8701	15.0197
BGIBMGA004412	8.78814	11.2514
BGIBMGA007675	47.1774	74.5395
BGIBMGA012935	36.822	48.8714
BGIBMGA009400	16.337	16.5507
BGIBMGA007361	17.646	14.696
BGIBMGA013365	38.1482	36.576
BGIBMGA013295	5.37134	8.53395
BGIBMGA009902	50.9111	39.81
BGIBMGA008742	17.7744	17.1892
BGIBMGA011161	26.8441	39.8326
BGIBMGA013945	20895.5	13175.9
Novel01186	20.2079	16.7148
BGIBMGA014388	3.46684	2.38481
BGIBMGA000104	73.1187	81.389
BGIBMGA007749	9.79075	10.7681
BGIBMGA009289	3.45355	4.22761
BGIBMGA001578	31.2786	28.8779
Novel00255	10.9749	13.2145
BGIBMGA012361	35.2894	15.8565
BGIBMGA008077	5.96366	6.87948
Novel01120	12.0016	11.0147
BGIBMGA006603	853.556	511.439
BGIBMGA010336	11.1825	14.2199
BGIBMGA003356	50.4938	51.0837
BGIBMGA009732	26.266	22.9665
BGIBMGA012855	34.6729	38.5677
Novel01674	0.640323	0.727704
BGIBMGA013515	12.0666	14.0581
BGIBMGA012852	112.301	74.6242
BGIBMGA010197	27.9839	20.6407
BGIBMGA005142	8.12526	12.3867
BGIBMGA012401	24.0844	46.2018
BGIBMGA008434	22.7956	28.2705
BGIBMGA004836	21.6192	24.2656
BGIBMGA005419	59.0188	50.4294
Novel01591	5.51138	3.45213
Novel00693	31.5919	33.4804
BGIBMGA010848	1.69751	0.955393
BGIBMGA009458	90.7411	99.8328
BGIBMGA002566	13.1675	12.8007
BGIBMGA011359	17.3173	19.7064
BGIBMGA002462	205.467	263.259
BGIBMGA005224	28.0692	29.037
BGIBMGA001595	11.0884	1.68242
BGIBMGA000930	14.9986	16.2354
BGIBMGA007681	202.668	183.343
BGIBMGA011994	52.3188	40.1308
BGIBMGA006191	43.911	41.2351
BGIBMGA006825	41.6461	40.0648
BGIBMGA002095	12.7468	13.3234
BGIBMGA011375	57.9472	73.689
BGIBMGA006233	15.2156	14.9186
BGIBMGA007957	6.98742	11.2081
Novel00886	4.18792	7.40004
BGIBMGA001775	21.8375	18.6102
BGIBMGA000730	23.939	35.4707
BGIBMGA011052	872.437	544.088
BGIBMGA001570	12.8095	3.39269
BGIBMGA006337	2.06198	1.74078
BGIBMGA007424	334.111	432.603
BGIBMGA000528	50.3732	51.1726
Novel00336	3.83042	3.44143
BGIBMGA006259	87.5552	106.249
BGIBMGA013801	70.7218	69.7785
Novel00069	1.75567	2.29066
BGIBMGA002649	26.2882	34.9226
BGIBMGA002569	176.174	188.914
BGIBMGA004874	27.2416	35.5796
Novel00920	8.73032	5.96652
BGIBMGA000452	36.5325	47.8399
BGIBMGA010688	15.7574	22.8855
Novel00365	2.22562	2.7795
Novel01252	12.1001	12.4971
BGIBMGA002560	17.585	11.9946
BGIBMGA014391	3.30402	10.8087
BGIBMGA011220	6.3705	8.58901
BGIBMGA007032	29.2755	38.0485
BGIBMGA004261	6.82202	8.21015
BGIBMGA010826	5.32179	7.48802
BGIBMGA011266	45.2028	12.5472
Novel00739	11.6766	11.8714
BGIBMGA009555	69.1517	106.158
BGIBMGA009765	6.67687	6.81116
BGIBMGA001080	272.77	551.579
Novel00074	26.1477	42.8331
BGIBMGA006476	149.026	165.893
BGIBMGA007969	17.1385	38.5233
BGIBMGA000222	10.8808	13.5105
BGIBMGA008240	45.6759	51.8417
Novel01075	2.23266	1.72447
BGIBMGA001685	4.45822	3.9228
BGIBMGA013325	8.02573	12.0138
BGIBMGA009125	18.1611	16.0086
BGIBMGA003285	20.5783	29.0648
BGIBMGA001902	2.41614	3.75057
BGIBMGA003394	72.6196	59.6224
BGIBMGA010567	3.17666	5.36367
BGIBMGA001737	25.6746	37.7449
BGIBMGA007081	18.9525	22.4623
BGIBMGA006977	32.877	36.1853
BGIBMGA011687	245.302	249.049
BGIBMGA009482	1.56083	2.19616
BGIBMGA005508	59.8927	69.4909
BGIBMGA011688	28.6935	39.0896
BGIBMGA006711	47.8509	56.4856
BGIBMGA012264	3.21715	4.4297
Novel01407	5.14172	9.00116
BGIBMGA012022	42.8185	48.8144
BGIBMGA002634	4.96171	8.14494
BGIBMGA007950	238.291	288.612
Novel01644	2.39133	2.21421
BGIBMGA007358	31.252	45.3749
BGIBMGA010919	77.1214	88.3233
BGIBMGA004464	108.988	18.7751
BGIBMGA005985	5.22967	5.5998
BGIBMGA010560	2.71053	2.69128
BGIBMGA009375	75.1782	90.5459
BGIBMGA013532	22.2921	18.85
BGIBMGA007359	20.7913	19.2651
BGIBMGA004673	11.2911	17.7721
BGIBMGA011426	39.0349	39.5872
BGIBMGA002981	1186.7	955.374
BGIBMGA006849	112.715	98.7876
BGIBMGA013079	9.06649	18.6778
BGIBMGA003704	121.974	105.934
BGIBMGA006805	64.6091	54.545
BGIBMGA003432	8.6573	13.1844
BGIBMGA010637	15.1335	14.3409
Novel00234	2.23356	2.1052
BGIBMGA005462	141.657	101.869
BGIBMGA003634	22.0449	25.6334
BGIBMGA012507	55.6582	65.2356
Novel01689	13.2797	20.7774
BGIBMGA000589	30.5228	29.4725
BGIBMGA003785	162.114	137.087
BGIBMGA010851	35.1744	42.8428
BGIBMGA003926	3.58643	4.6383
Novel00355	1.76342	0.572589
BGIBMGA009897	11.517	15.6537
BGIBMGA004894	637.464	371.814
Novel00859	1.44452	3.17071
BGIBMGA004910	4.2514	6.14298
BGIBMGA005460	22.9783	19.8514
BGIBMGA007117	53.1462	80.081
BGIBMGA006196	194.118	176.483
BGIBMGA009900	223.898	254.868
BGIBMGA012034	34.3707	41.8534
BGIBMGA006320	19.1681	16.1823
BGIBMGA001272	1.11281	1.4894
BGIBMGA009895	16.4112	18.2499
BGIBMGA004557	4.9478	6.93935
BGIBMGA002489	24.2924	22.3074
BGIBMGA006752	47.3605	36.4005
BGIBMGA008342	19.4327	15.964
BGIBMGA006950	73.4456	101.851
BGIBMGA006475	22.2562	18.2526
BGIBMGA012773	17.357	6.09063
BGIBMGA007540	23.1099	39.6503
BGIBMGA006517	61.3918	98.7316
BGIBMGA002430	1.26823	2.04689
Novel00505	13.4814	14.5521
BGIBMGA008627	2.19514	2.87246
BGIBMGA012328	132.629	106.466
BGIBMGA014110	24.6693	41.1191
BGIBMGA011284	6.05214	7.15316
BGIBMGA008438	42.8938	35.529
BGIBMGA009682	10.8165	13.5284
Novel01073	4.20154	3.13462
BGIBMGA000544	1.56545	1.20145
BGIBMGA001296	16.2802	23.9985
BGIBMGA011417	57.4742	58.9944
BGIBMGA005988	2.74531	2.43213
BGIBMGA001660	14.0464	17.2613
BGIBMGA007711	10.3782	9.61935
BGIBMGA008697	3.04169	2.44262
BGIBMGA011127	14.6616	20.1066
BGIBMGA013918	31.2439	28.3189
BGIBMGA014279	8.64066	8.78681
Novel00095	2.06704	3.73941
BGIBMGA006543	3.62873	7.59745
BGIBMGA005681	39.3555	35.0583
BGIBMGA007926	347.076	338.824
BGIBMGA001265	27.1394	31.3967
BGIBMGA000467	2.29167	2.12817
BGIBMGA002821	7.28642	13.5379
Novel01168	15.8576	20.9619
BGIBMGA002552	128.686	204.474
BGIBMGA007045	7.36895	9.4825
BGIBMGA001471	3243.06	3085.36
BGIBMGA001269	10.7857	13.9836
BGIBMGA012204	16.624	13.536
BGIBMGA008904	8.33391	14.9602
BGIBMGA003360	8.59721	8.15593
BGIBMGA004582	2.47351	5.11818
Novel00302	7.64805	6.99073
BGIBMGA008354	19.6327	2.35179
BGIBMGA006210	20.2137	22.3515
BGIBMGA000708	4.10463	7.31169
BGIBMGA006721	236.79	198.295
BGIBMGA011229	53.415	51.4666
Novel00200	71.5211	124.938
BGIBMGA012477	11.1675	10.6252
BGIBMGA002361	97.2086	97.9266
Novel01282	100.059	41.125
BGIBMGA012496	6.41865	4.82711
BGIBMGA001873	8.2479	11.5389
BGIBMGA000932	6.15867	5.80508
Novel00231	40.3434	35.0912
BGIBMGA004329	53.0502	133.476
BGIBMGA007525	2.25244	1.42618
BGIBMGA012625	67.7141	77.4546
BGIBMGA009760	80.682	76.7111
BGIBMGA010539	69.7841	68.499
BGIBMGA012550	130.642	127.95
BGIBMGA014446	30.3874	52.9413
BGIBMGA010797	15.324	22.0544
BGIBMGA000115	13.9778	11.7214
BGIBMGA005183	14.7308	12.2249
BGIBMGA011604	43.262	46.0679
BGIBMGA007582	12.606	18.8576
BGIBMGA006072	20.6807	36.2906
BGIBMGA000304	6.52932	6.3531
BGIBMGA010523	9.50358	15.9847
BGIBMGA002350	5.93793	7.28553
BGIBMGA003421	74.0917	76.3698
BGIBMGA006121	4.92556	6.28367
BGIBMGA012007	37.023	30.0075
BGIBMGA007876	1.73659	1.64302
BGIBMGA005520	9.6544	9.31852
BGIBMGA012439	1.531	2.226
BGIBMGA006394	15.3348	14.4327
BGIBMGA003183	11.5967	11.6296
BGIBMGA006437	3.17666	2.90532
BGIBMGA005936	15.3972	14.1723
BGIBMGA008416	75.4487	62.005
BGIBMGA008740	19.1185	23.3481
BGIBMGA006658	39.4185	42.3214
BGIBMGA001186	112.07	90.7599
BGIBMGA005304	9.29374	8.67453
BGIBMGA001613	2.85397	2.36479
BGIBMGA011019	74.1618	72.3814
BGIBMGA009137	6.67687	11.111
BGIBMGA005506	49.6617	47.3793
BGIBMGA000118	14.5839	13.6072
BGIBMGA000496	130.713	142.253
Novel01597	2.58043	2.80479
BGIBMGA014456	457.791	584.948
BGIBMGA000701	72.0787	38.6144
BGIBMGA009919	4.00612	3.02608
BGIBMGA003492	8.34921	6.38488
Novel00744	87.013	85.0664
BGIBMGA006511	101.529	104.903
BGIBMGA004406	1390.12	1210.79
BGIBMGA001244	2.10849	3.90241
BGIBMGA000397	13.6453	13.2182
BGIBMGA014346	3.97159	4.66495
BGIBMGA009396	14.1771	22.4129
BGIBMGA010449	50.6929	46.0225
BGIBMGA010373	19.5928	24.9961
BGIBMGA009317	13.4695	18.3465
BGIBMGA011918	1.03607	1.74936
BGIBMGA007224	125.394	99.5078
Novel01506	3.60172	4.0009
BGIBMGA011415	3.66518	5.90067
BGIBMGA005775	28.3467	47.9973
BGIBMGA003184	47.3031	40.7152
BGIBMGA002971	87.7063	98.3348
BGIBMGA014005	4.95075	6.1973
BGIBMGA008714	55.6555	61.116
BGIBMGA005865	39.3835	39.1611
BGIBMGA006292	39.5646	27.1126
BGIBMGA005210	23.1321	25.493
BGIBMGA005759	18.9754	33.0707
BGIBMGA004465	130.837	32.9976
BGIBMGA004932	48.1959	72.9217
BGIBMGA007427	1.46565	2.37159
BGIBMGA003644	6.17545	5.91532
Novel00623	9.66695	7.49942
Novel00463	9.93086	8.46949
BGIBMGA003110	7.90542	3.2919
BGIBMGA014063	112.515	138.744
BGIBMGA005621	0.926271	1.95497
BGIBMGA010621	10.7298	10.3918
BGIBMGA012036	31.87	27.1381
Novel00220	4.83741	3.1402
BGIBMGA013587	3.79278	5.95368
BGIBMGA014084	11.8363	16.1069
BGIBMGA008132	9.79554	14.1539
BGIBMGA008007	22.967	35.2375
BGIBMGA008453	13.6101	12.1067
BGIBMGA009418	102.275	125.627
BGIBMGA014310	7.62034	13.3568
BGIBMGA003584	1290.94	1086.06
BGIBMGA005946	31.3222	29.3588
BGIBMGA001343	53.448	44.2016
BGIBMGA006845	43.3516	53.6066
BGIBMGA000219	35.384	36.1386
BGIBMGA007030	2.61527	2.63442
BGIBMGA000404	14.3319	13.5714
Novel01497	3.59305	2.29049
BGIBMGA012441	27.5251	26.2285
BGIBMGA005022	9.96287	10.9564
Novel00068	2.13524	1.9314
BGIBMGA002692	2.83177	5.27353
BGIBMGA004415	52.8936	98.1884
BGIBMGA012771	24.455	39.6615
BGIBMGA012214	75.2501	103.291
Novel00800	12.1013	11.1959
Novel00114	58.776	74.3073
BGIBMGA008895	4.46375	6.46017
BGIBMGA002352	8.47839	12.747
BGIBMGA009251	9.50208	12.4043
BGIBMGA007894	8.9025	11.3911
BGIBMGA010086	2.30719	1.77073
BGIBMGA004555	5.38588	7.51008
BGIBMGA000779	33.5157	49.0429
BGIBMGA009410	9.31657	9.04513
BGIBMGA002117	14.2323	17.133
BGIBMGA000783	26.2789	39.486
BGIBMGA011279	22.7935	32.3631
Novel01014	37.9109	35.0643
BGIBMGA002888	5.83051	10.1622
BGIBMGA004082	7.0519	9.85454
BGIBMGA011507	75.4037	80.5686
BGIBMGA008945	12.7592	23.165
BGIBMGA003221	382.784	524.314
BGIBMGA011344	946.156	1244.55
Novel00562	2.2861	1.81971
BGIBMGA013113	6.19048	8.99651
BGIBMGA009660	11.5391	17.5849
BGIBMGA009071	9.90361	14.7731
BGIBMGA001627	1003.66	1021.66
BGIBMGA004400	154.418	59.0329
Novel00049	12.3638	15.7336
BGIBMGA001252	99.4453	83.5962
BGIBMGA004811	8.56481	9.09666
BGIBMGA007505	4.19997	3.13662
Novel01678	3.22527	1.93467
BGIBMGA003395	29.5094	23.5035
BGIBMGA005959	7.2748	6.35194
BGIBMGA002543	31.8855	33.8209
BGIBMGA003588	17.1527	22.0613
BGIBMGA006739	31.5425	25.4629
BGIBMGA014380	4.71309	6.67892
BGIBMGA013424	3.33844	5.42544
Novel00591	6.23509	5.60715
BGIBMGA006299	40.1351	55.2866
BGIBMGA007119	38.5589	41.4729
BGIBMGA004358	7.01072	10.6419
BGIBMGA006082	26.6663	47.761
BGIBMGA013514	73.8865	57.1127
BGIBMGA007401	7.60346	6.77799
BGIBMGA005110	3.16273	5.22889
BGIBMGA007754	3.45188	3.77612
BGIBMGA006974	76.9892	77.5614
BGIBMGA004637	17.5454	17.4979
BGIBMGA008647	18.4132	28.3592
Novel00046	18.956	16.221
BGIBMGA001243	3789.97	3649.31
BGIBMGA010284	3.82938	7.39832
BGIBMGA012796	63.2546	105.468
BGIBMGA006924	7.82148	6.44208
BGIBMGA003152	31.609	32.6479
Novel01096	2.58623	3.85302
BGIBMGA002414	5.82858	4.15831
BGIBMGA010488	64.3307	57.678
BGIBMGA001141	80.8889	78.7717
BGIBMGA014473	27.3346	22.3293
BGIBMGA002679	41.2876	30.0247
BGIBMGA009817	14.9859	12.0252
BGIBMGA006325	9.38327	7.75747
BGIBMGA014459	18.5689	24.0403
Novel00673	5.61399	1.09133
BGIBMGA007206	191.427	189.808
BGIBMGA009594	42.9328	68.3514
BGIBMGA000855	18.1722	30.9674
BGIBMGA002010	2.98166	2.71084
BGIBMGA004018	4.62245	4.52454
BGIBMGA004223	4.50488	5.09351
BGIBMGA006228	14.2642	13.4515
BGIBMGA005347	471.869	454.457
BGIBMGA013075	5.55594	6.87116
BGIBMGA000521	10.8468	9.50814
BGIBMGA004984	6.65729	6.34762
BGIBMGA005999	154.557	188.801
Novel00807	22.6474	21.2077
Novel00862	7.37729	8.22671
BGIBMGA009652	55.146	67.2243
Novel01480	10.7341	6.95837
BGIBMGA008919	2.88626	2.09553
Novel00031	5.41448	6.81914
BGIBMGA010347	85.1828	69.0659
BGIBMGA010591	16.4441	17.9959
BGIBMGA008893	32.6317	26.5033
Novel01695	1.6539	2.42021
BGIBMGA007860	31.8295	22.4701
BGIBMGA006738	29.3552	27.5524
BGIBMGA009862	8.11497	13.7885
BGIBMGA013536	176.918	122.889
BGIBMGA007309	8.58455	8.21365
BGIBMGA009831	64.0649	99.7158
BGIBMGA004432	14.4848	16.356
BGIBMGA001867	43.2196	38.031
BGIBMGA002766	14.7007	12.9108
BGIBMGA009119	5.25626	4.52744
BGIBMGA010625	21.7724	17.7682
BGIBMGA003734	7.48131	4.17668
BGIBMGA005143	104.41	69.051
BGIBMGA003377	26.4609	26.3265
BGIBMGA012009	57.6465	76.3386
Novel00794	6.7466	5.16586
BGIBMGA006378	69.5074	62.8826
BGIBMGA012858	27.3948	51.2287
BGIBMGA009365	526.594	545.674
BGIBMGA005321	1.38142	1.36061
BGIBMGA007775	2.00306	2.63052
BGIBMGA009158	0	0.290724
Novel00551	4.92103	5.57634
BGIBMGA005518	13.2802	15.5695
BGIBMGA014566	26.9274	35.593
BGIBMGA001187	2.11101	4.03016
BGIBMGA010228	159.639	195.674
BGIBMGA012236	3.47934	4.008
BGIBMGA008711	8.94571	0.985075
Novel01360	1.59346	1.00894
BGIBMGA010218	20.1111	21.9361
BGIBMGA009683	50.5691	41.5831
Novel00294	2.23314	1.48538
Novel01440	11.8422	11.0441
BGIBMGA013055	13.1348	23.7906
BGIBMGA007944	53.0406	46.6223
BGIBMGA008543	7.2611	11.8373
BGIBMGA012532	36.9691	33.2434
BGIBMGA013506	32.733	22.9425
BGIBMGA002506	1.63649	1.43684
BGIBMGA008490	4.94874	3.55893
BGIBMGA008699	93.689	80.5099
BGIBMGA014450	1.0683	4.28398
BGIBMGA003820	49.4796	42.3321
BGIBMGA004351	2.84385	3.86226
BGIBMGA014087	667.939	598.46
BGIBMGA005468	28.9175	33.7025
BGIBMGA008649	6.70688	5.05414
BGIBMGA006793	3.83685	5.85912
BGIBMGA010991	46.4956	85.5442
Novel00616	12.5409	11.4697
BGIBMGA000165	1.75025	1.80597
BGIBMGA010507	21.5933	5.87668
BGIBMGA010199	177.614	191.336
BGIBMGA013768	8.91042	11.3739
BGIBMGA009686	33.8523	38.5613
BGIBMGA001804	6.65297	8.90916
Novel00290	5.70522	5.13236
BGIBMGA004322	2.1494	3.12728
BGIBMGA007689	24.9401	21.1381
BGIBMGA000288	19.9717	22.6302
BGIBMGA007891	0.676456	0.158635
BGIBMGA011188	24.4457	30.996
Novel00764	22.8995	20.6299
BGIBMGA001984	31.1587	26.1038
BGIBMGA007343	135.7	83.8378
BGIBMGA001250	4.57653	6.04745
BGIBMGA012336	11.3426	12.6319
BGIBMGA012458	14.8332	15.2835
BGIBMGA012239	117.539	120.463
BGIBMGA001401	7.0728	5.87992
BGIBMGA009371	3.57904	3.75788
BGIBMGA006901	44.3706	50.9335
BGIBMGA001713	39.4542	22.6327
BGIBMGA006914	4.39101	5.60631
BGIBMGA003020	70.9633	81.1231
BGIBMGA006954	5.66083	5.5878
BGIBMGA013503	25.5029	21.5303
BGIBMGA001458	17.1549	14.4827
Novel00201	7.60112	36.2021
BGIBMGA006554	86.2857	131.567
BGIBMGA009590	73.6351	107.419
BGIBMGA009348	3.48848	4.65513
BGIBMGA012793	62.5198	125.547
BGIBMGA002324	30.218	28.678
BGIBMGA004191	2208.79	1987.92
BGIBMGA006615	135.35	119.219
Novel00802	7.17389	5.6289
BGIBMGA009114	31.9132	22.7861
Novel00714	4.13458	1.96554
BGIBMGA009621	1.00841	1.00611
Novel01684	27.9329	25.6267
BGIBMGA000072	27.9717	45.4281
BGIBMGA012982	76.2084	67.1883
BGIBMGA012840	3.73452	5.44574
BGIBMGA013398	247.02	302.527
BGIBMGA002800	1.13722	1.81106
BGIBMGA005247	0	0.469735
BGIBMGA002156	4.89197	1.17201
BGIBMGA007322	2.09998	2.1479
BGIBMGA007620	7.28386	8.1258
BGIBMGA005813	27.8551	17.1747
BGIBMGA004064	35.2865	34.6074
BGIBMGA006685	51.3829	79.6997
BGIBMGA009875	35.5382	46.2765
BGIBMGA013530	4.91846	2.8722
BGIBMGA014590	2.86152	3.04209
BGIBMGA011501	39.247	30.7275
Novel00308	3.66081	2.82754
BGIBMGA001644	19.7216	28.1841
BGIBMGA009508	3.59039	3.03112
BGIBMGA012183	6.7961	9.03291
BGIBMGA011744	18.6562	30.0821
Novel01122	7.214	15.7594
BGIBMGA011898	8.33874	7.74752
BGIBMGA004695	379.711	321.446
BGIBMGA014211	146.611	197.407
BGIBMGA001158	1.66922	1.4092
Novel00768	2.18733	3.86109
BGIBMGA003601	17.1303	21.9606
BGIBMGA008993	20.6417	20.7794
BGIBMGA002237	31.588	33.8495
BGIBMGA001121	1570.68	2173.42
BGIBMGA009529	10.2836	18.1938
BGIBMGA012267	7.99251	8.73013
BGIBMGA001707	58.4308	54.8559
BGIBMGA012470	42.6633	45.6597
BGIBMGA013312	12.4103	21.5976
Novel00961	6.13683	4.55919
BGIBMGA001777	2.24608	3.23288
BGIBMGA001335	20.369	16.9676
BGIBMGA011917	41.044	49.6452
Novel00757	8.33644	8.57741
BGIBMGA001862	185.125	95.9446
BGIBMGA001232	400.77	324.494
BGIBMGA011815	31.5363	25.0134
BGIBMGA006568	42.4178	29.0683
BGIBMGA007632	8.97693	8.37039
BGIBMGA009017	12.5237	12.2268
BGIBMGA006575	30.8999	29.0362
BGIBMGA001510	47.1	63.7856
BGIBMGA002202	4.04829	3.8449
BGIBMGA006460	84.0801	88.9845
BGIBMGA006139	40.2649	29.9229
BGIBMGA000624	647.343	339.884
BGIBMGA011573	607.526	666.307
BGIBMGA007918	11.612	13.8878
BGIBMGA000017	12.2768	17.456
BGIBMGA011916	51.9896	53.1381
BGIBMGA005737	20.0306	35.8272
BGIBMGA005055	14.9497	19.8389
BGIBMGA012133	18.1099	17.9915
BGIBMGA001560	5.79664	7.68492
BGIBMGA010495	12.807	13.0806
BGIBMGA008617	1.05909	1.28286
BGIBMGA010635	47.1524	43.2328
BGIBMGA007064	94.9277	84.9934
Novel00718	7.22948	3.72261
BGIBMGA010800	17.6293	18.6411
BGIBMGA009036	22.4152	38.6525
BGIBMGA011089	10.6393	11.0366
Novel00337	4.6969	4.27768
BGIBMGA001917	2.07213	2.81269
BGIBMGA007601	108.47	103.076
BGIBMGA011532	8.3666	6.31545
BGIBMGA006907	211.423	188.289
BGIBMGA011262	28.2916	48.8941
BGIBMGA013048	1.91061	1.14471
BGIBMGA007275	18.2679	18.2633
BGIBMGA007314	48.2673	81.9612
BGIBMGA010714	6.19995	4.69735
BGIBMGA013224	27.9532	32.9375
BGIBMGA012510	2.60345	1.61479
BGIBMGA005884	82.8063	125.742
BGIBMGA004626	116.131	146.094
BGIBMGA011199	9.42269	8.05498
BGIBMGA005440	2.8873	3.1231
BGIBMGA011012	1.30969	1.36584
BGIBMGA013693	35.6981	31.3932
BGIBMGA014182	10.498	14.4656
BGIBMGA013204	35.9524	52.7548
BGIBMGA003469	1713.63	1417.5
BGIBMGA006375	5.30726	8.7443
BGIBMGA014470	1.44349	1.62485
BGIBMGA002065	8.54965	12.9922
BGIBMGA000286	47.8259	38.571
BGIBMGA013677	161.84	152.194
BGIBMGA008494	42.5385	28.5625
BGIBMGA007296	8.25889	7.98199
BGIBMGA007017	18.5326	16.8456
BGIBMGA014567	8.37644	10.3
BGIBMGA012268	479.483	485.541
BGIBMGA000244	51.9276	58.3483
BGIBMGA013396	16.5431	30.0085
BGIBMGA001312	33.3253	62.7034
BGIBMGA005149	5.50064	1.84
Novel01318	12.3923	11.4991
BGIBMGA010088	59.2119	63.731
BGIBMGA006902	7.79401	5.92195
Novel01258	19.1131	18.2405
BGIBMGA003341	39.0642	36.0782
BGIBMGA005575	9.16433	14.3684
BGIBMGA001719	108.847	155.482
BGIBMGA007914	3.41856	4.73493
BGIBMGA007663	49.0284	40.1132
BGIBMGA004687	9.598	14.6645
BGIBMGA007583	14.9441	13.9811
Novel01528	15.3745	10.1832
BGIBMGA003763	3.32612	4.86722
BGIBMGA013552	42.4581	44.5164
BGIBMGA006346	20.3201	15.0532
BGIBMGA014537	3.0854	4.05189
BGIBMGA009097	3.09373	6.37462
BGIBMGA005230	2.17585	2.70135
BGIBMGA002911	4.76919	2.95262
BGIBMGA011630	56.8864	76.812
BGIBMGA001909	2.24481	0.14578
BGIBMGA014453	17.1973	41.2192
BGIBMGA005559	161.511	182.808
BGIBMGA008990	6.40076	9.09096
BGIBMGA014060	34.5355	42.9176
BGIBMGA004697	11.9145	22.1362
BGIBMGA003019	1.448	2.64863
BGIBMGA012397	53.7705	57.3688
Novel00588	20.8947	25.2662
BGIBMGA008277	17.6965	31.7071
BGIBMGA006609	76.6111	96.3537
BGIBMGA004956	59.4145	50.9764
BGIBMGA001044	10.2482	8.94681
BGIBMGA001937	56.6279	27.2093
BGIBMGA004743	76.0019	66.0957
BGIBMGA008176	9.26147	5.5156
BGIBMGA008350	10.8136	11.4574
BGIBMGA010904	15.4236	20.5039
BGIBMGA011174	20.5595	30.5839
Novel00604	1.83869	2.04619
BGIBMGA000287	8.55038	5.0479
BGIBMGA006777	74.6733	79.0149
BGIBMGA000672	135.4	93.0075
BGIBMGA003340	5.55304	8.62266
BGIBMGA001855	62.8634	61.8987
BGIBMGA006875	11.3009	10.752
BGIBMGA007218	1.05677	1.4599
BGIBMGA003088	21.2886	17.3189
BGIBMGA004426	2.2866	5.0963
Novel00424	8.37719	5.67183
BGIBMGA006326	14.8665	22.3271
Novel00192	3.92679	5.32428
BGIBMGA003119	10.1989	9.05794
BGIBMGA013459	11.7599	22.2018
BGIBMGA005360	33.2168	27.7488
Novel00754	11.2794	7.14179
BGIBMGA011887	86.5407	91.7571
BGIBMGA002694	16.6445	21.3655
Novel01146	8.72621	8.53894
BGIBMGA004837	6.4911	4.64968
BGIBMGA002087	14.2366	2.79512
BGIBMGA003005	45.9896	43.1482
BGIBMGA005857	5.64966	5.20322
BGIBMGA003197	4325.89	3969.91
BGIBMGA005733	73.4697	99.8144
BGIBMGA007298	14.8651	11.7259
BGIBMGA011861	4.54066	4.90088
BGIBMGA000516	14.9489	23.5602
BGIBMGA000601	1.17334	2.08727
BGIBMGA004590	10.3862	7.51576
BGIBMGA013071	5.66656	6.78643
BGIBMGA004241	16.138	24.6811
BGIBMGA003955	1.62559	1.83759
BGIBMGA012539	1.28167	1.11294
BGIBMGA010413	20.2764	34.1321
BGIBMGA005615	102.073	97.376
BGIBMGA013761	53.2499	76.7621
BGIBMGA009850	3.61169	5.23562
BGIBMGA009756	8.71561	15.555
BGIBMGA006610	57.672	42.9004
BGIBMGA012393	2.32062	3.91828
BGIBMGA006800	61.1547	52.9401
BGIBMGA006510	4086.44	2018.48
Novel01605	6.29682	6.82544
BGIBMGA009853	4.80266	4.05455
BGIBMGA003970	6.50995	6.76418
BGIBMGA014407	5.78788	3.35335
BGIBMGA010434	7.3797	1.1867
BGIBMGA003308	65.6848	90.9212
BGIBMGA007031	5.72303	6.58849
BGIBMGA004758	171.072	243.031
BGIBMGA010571	5188.24	4787.87
BGIBMGA002967	136.857	139.911
BGIBMGA009915	67.0671	89.5593
Novel00241	312.736	295.66
Novel01116	1.05148	1.4203
BGIBMGA006035	7.12628	13.1706
BGIBMGA001018	7.03778	4.5051
BGIBMGA002033	1.97485	0.238175
BGIBMGA008788	8.09981	9.79513
BGIBMGA002107	31.7999	46.3106
BGIBMGA009907	1.87137	7.02164
BGIBMGA012074	2.1624	1.39319
BGIBMGA004195	1.12755	1.90383
BGIBMGA008682	1686.55	1855.89
BGIBMGA000444	24.086	24.7415
BGIBMGA005686	57.9122	105.217
BGIBMGA010310	35.4828	70.6615
BGIBMGA013965	469.876	401.296
BGIBMGA011782	19.3569	16.1901
BGIBMGA010266	1.56179	2.13474
BGIBMGA013416	17.2829	9.85042
BGIBMGA012879	4.43535	4.83156
BGIBMGA006558	5.75347	9.53462
BGIBMGA007880	5.59778	4.49807
BGIBMGA008868	35.4326	28.229
BGIBMGA004814	3.0267	3.64623
BGIBMGA011340	4.17962	7.52316
BGIBMGA005223	23.6004	34.1558
BGIBMGA014233	81.3265	198.767
BGIBMGA005499	26.1422	23.3525
BGIBMGA000409	3.67534	2.32713
BGIBMGA004917	10.8274	8.68375
Novel00904	6.61562	11.1037
BGIBMGA007346	16.4245	19.0339
BGIBMGA000526	5416.89	5028.91
BGIBMGA006807	36.0808	39.0783
Novel00985	13.4838	2.59879
BGIBMGA012675	3.23411	3.17071
BGIBMGA009494	2.02557	4.84513
BGIBMGA003629	3.67445	6.23161
BGIBMGA003619	5.00765	8.82285
BGIBMGA009861	2.90163	3.95104
BGIBMGA002708	39.7554	48.1281
BGIBMGA008014	4.95472	6.57827
BGIBMGA004366	21.1312	20.4412
BGIBMGA010927	1.04811	0.983166
BGIBMGA008063	16.1807	14.4422
BGIBMGA011099	2.94212	3.19836
BGIBMGA010961	893.411	777.112
BGIBMGA011180	11.4527	12.4871
BGIBMGA005656	692.147	618.599
BGIBMGA011367	20.7359	18.2204
BGIBMGA009793	2.21938	3.24927
BGIBMGA003358	75.0621	48.9513
Novel00040	4.38084	4.95451
Novel00156	1.40156	3.106
BGIBMGA012189	15.402	20.4812
BGIBMGA002930	65.8866	55.6235
BGIBMGA009971	5.24362	5.66633
BGIBMGA002295	36.0699	37.3153
BGIBMGA002109	2.29401	2.26732
BGIBMGA002846	79.1605	80.4441
BGIBMGA001594	13.7989	13.7789
BGIBMGA010732	29.08	35.6235
BGIBMGA007092	541.056	512.049
BGIBMGA013343	72.7341	131.743
BGIBMGA007164	4.01476	5.46674
BGIBMGA014103	17.0951	21.7212
BGIBMGA003165	263.301	222.961
Novel01319	1.17024	2.37109
BGIBMGA005789	29.0534	28.0317
BGIBMGA012266	1.448	1.52805
BGIBMGA011661	1.80456	2.2852
Novel00689	1.63921	1.47822
BGIBMGA002894	48.5333	57.0861
BGIBMGA007835	11.823	13.8828
BGIBMGA006697	7.71742	5.63682
Novel01530	3.45734	2.08485
BGIBMGA002029	8.50008	9.36003
BGIBMGA010404	29.6892	36.5544
BGIBMGA005924	23.4754	26.4966
Novel00810	19.5887	19.2016
Novel00500	5.60695	6.58582
BGIBMGA007108	22.0278	30.0024
BGIBMGA000591	4.9984	4.06351
BGIBMGA013023	45.1339	43.9965
BGIBMGA005435	6.29137	5.6238
BGIBMGA012092	2.0136	3.66673
BGIBMGA009595	30.0459	39.4868
BGIBMGA012219	7.89266	13.6293
BGIBMGA007912	51.0545	48.9663
BGIBMGA008056	25.0156	44.0743
BGIBMGA004782	169.863	172.613
Novel01126	5.15408	7.12019
BGIBMGA009504	30.7348	26.6183
BGIBMGA010900	8.81242	8.94091
BGIBMGA011691	48.5668	63.6386
BGIBMGA010325	65.9995	64.8364
Novel00367	1.80011	1.16213
BGIBMGA013771	7.58954	10.4829
BGIBMGA011978	6.00742	6.86427
BGIBMGA008727	12.1816	22.6356
BGIBMGA000096	12.5907	14.0115
BGIBMGA011572	198.202	294.666
BGIBMGA002070	41.4301	80.3728
Novel01192	11.9851	12.2261
BGIBMGA002651	150.401	156.398
Novel00592	42.8908	38.2843
BGIBMGA010619	27.3145	22.4009
BGIBMGA007865	3.01666	3.87107
BGIBMGA004982	40.795	33.759
BGIBMGA007648	18.5738	21.3467
BGIBMGA002175	337.553	189.381
BGIBMGA012489	12.1727	19.0428
BGIBMGA014056	9.87811	15.5206
BGIBMGA009876	1.26776	1.92651
BGIBMGA002985	13.3833	9.80208
BGIBMGA012181	10.3251	12.9879
BGIBMGA000175	10.1471	11.7928
BGIBMGA012177	277.515	451.586
BGIBMGA001356	19.3399	23.7913
Novel01199	1.4143	1.59199
BGIBMGA001011	34.5798	38.9654
BGIBMGA004110	2.37049	2.55158
BGIBMGA002789	60.9723	61.8811
BGIBMGA001972	1.01165	3.07463
Novel00284	1.45383	2.65931
BGIBMGA014483	112.729	99.7463
BGIBMGA001876	23.5765	24.5536
BGIBMGA003653	14.7832	15.2909
BGIBMGA001303	65.7858	59.8304
BGIBMGA011366	25.1088	22.8648
BGIBMGA002034	1.03291	0.143496
BGIBMGA001140	22.9186	16.8167
BGIBMGA008588	6.94421	10.3378
BGIBMGA012924	13.6268	10.9384
BGIBMGA007487	24.7044	24.1256
Novel00443	26.7128	23.9284
Novel00907	35.6531	33.3148
BGIBMGA006813	13.3963	17.8619
BGIBMGA007764	9.53611	8.9407
Novel00991	10.2585	8.51562
BGIBMGA004511	20.4377	39.5952
BGIBMGA007126	1.96379	4.80787
BGIBMGA007266	61.0457	39.3235
BGIBMGA002491	13.7745	22.6322
BGIBMGA001675	1.17775	1.36338
BGIBMGA009668	33.2547	38.4179
BGIBMGA005760	1.87403	1.81554
BGIBMGA007027	12.0302	10.7316
BGIBMGA011999	51.9662	65.0893
BGIBMGA008864	287.961	197.722
Novel01500	7.58797	10.3323
BGIBMGA008181	27.7764	28.073
BGIBMGA005152	4.51394	5.12077
BGIBMGA013649	108.957	180.666
BGIBMGA003278	8.86331	10.0629
BGIBMGA010399	3.79111	5.68459
BGIBMGA002222	87.1378	84.6302
BGIBMGA011432	69.0608	24.2299
BGIBMGA005963	63.7846	90.5512
BGIBMGA006108	30.7546	36.0544
BGIBMGA003318	22.9085	22.2845
BGIBMGA004580	78.9651	72.0761
BGIBMGA011965	85.2495	98.0484
BGIBMGA012130	6.10559	8.09351
BGIBMGA007423	99.2528	95.4459
BGIBMGA008013	17.7128	15.92
BGIBMGA005135	2.44405	4.2164
BGIBMGA002019	1.65111	3.77826
BGIBMGA014481	13.3537	8.98844
BGIBMGA006368	14.3368	20.7313
BGIBMGA012814	32.2455	42.6438
BGIBMGA003564	35.0536	32.8676
Novel00183	16.4992	13.3426
Novel00437	23.3738	15.4275
BGIBMGA005160	27.1002	22.9286
BGIBMGA000127	32.6466	28.3087
BGIBMGA002787	58.1711	68.5684
BGIBMGA003399	36.0833	51.3852
EMBMOG00000004233	107.364	170.457
Novel01414	3.22304	4.35359
BGIBMGA010764	22.912	36.1358
BGIBMGA013662	79.2761	82.8057
BGIBMGA005284	1.24083	4.63915
BGIBMGA007638	2.38202	2.3766
BGIBMGA012076	26.5893	29.2566
BGIBMGA002969	20.0992	14.9704
BGIBMGA013686	2.6247	4.31508
BGIBMGA005731	9.42748	14.3449
BGIBMGA013017	8.02488	10.1889
BGIBMGA013671	26.9522	56.1321
Novel01397	25.1621	25.3478
BGIBMGA010138	7.50203	8.45523
Novel00433	3.44746	4.34329
BGIBMGA010866	6.82157	5.60192
BGIBMGA009023	7.15828	7.63356
BGIBMGA005511	1044.13	833.376
BGIBMGA000178	7.91419	7.50919
BGIBMGA006948	3.75144	5.25909
BGIBMGA005087	7.96822	6.87568
Novel01189	9.22785	10.1178
Novel00007	30.5595	40.2165
BGIBMGA005100	6.48049	3.48156
BGIBMGA000979	5.93713	8.02943
BGIBMGA013109	38.2236	39.768
BGIBMGA010283	8.52029	10.7673
BGIBMGA008443	3.64703	3.50525
BGIBMGA011466	33.5807	26.3604
BGIBMGA013394	1.66922	1.20197
BGIBMGA009908	3.49158	15.359
BGIBMGA013527	2.24027	2.44757
BGIBMGA008602	0	0.016315
BGIBMGA013326	2.18516	1.22985
BGIBMGA003789	9.65943	19.1852
BGIBMGA005556	3.76001	4.55947
BGIBMGA001585	2602.89	1332.26
BGIBMGA012702	15.37	24.7797
BGIBMGA005612	13.9293	10.2046
Novel01148	3.35977	3.97099
BGIBMGA012546	4041.03	3718.56
BGIBMGA011642	41.3497	61.3128
BGIBMGA008250	2.79869	4.79298
Novel01219	2.25287	3.3381
BGIBMGA003303	1.40566	3.26342
BGIBMGA012110	5.89812	7.33972
BGIBMGA004452	7.36642	3.32246
BGIBMGA013745	4.1573	2.87159
BGIBMGA010157	36.8563	33.99
BGIBMGA004245	29.371	33.9121
BGIBMGA012107	23.6752	28.1276
BGIBMGA000189	44.4733	78.3692
BGIBMGA010331	7.73819	11.1942
BGIBMGA004729	15.3723	14.0101
BGIBMGA003620	14.9262	23.6195
BGIBMGA009999	67.4836	94.0283
BGIBMGA009296	14.422	22.0963
Novel00386	479.57	454.053
BGIBMGA009824	8.94224	14.1927
Novel00868	1.6625	1.58217
Novel00243	1.39101	1.25263
BGIBMGA000169	1.34614	1.00008
BGIBMGA011329	7.70408	10.4064
BGIBMGA013648	17.2992	15.5754
BGIBMGA003948	4.96727	5.25042
BGIBMGA000919	13.5164	15.1419
Novel00674	43.1028	70.4641
BGIBMGA007116	20.1574	33.4998
BGIBMGA010248	16.9391	16.3123
BGIBMGA004893	4136.89	2693.85
Novel00737	36.8998	35.382
BGIBMGA004324	8.12052	14.054
BGIBMGA001870	44.455	42.4671
BGIBMGA005695	6.91433	3.467
BGIBMGA010214	15.7473	16.9105
BGIBMGA009656	21.5966	17.7099
BGIBMGA004739	17.498	23.7135
BGIBMGA007114	180.045	159.75
BGIBMGA005138	7.55344	6.1879
BGIBMGA009933	372.411	361.001
BGIBMGA003741	7.38869	1.18986
Novel01598	4.06675	3.79544
Novel01668	10.437	6.54168
BGIBMGA002906	466.365	439.672
BGIBMGA013658	4.45571	4.74442
BGIBMGA002571	14.5621	17.0142
BGIBMGA003355	6.11324	6.47868
BGIBMGA002224	6.08774	8.8697
BGIBMGA000758	24.2964	19.4157
BGIBMGA003343	13.4518	17.1897
BGIBMGA011351	15.3899	16.4082
BGIBMGA006140	6.30177	9.21525
BGIBMGA000442	5.23803	6.96072
BGIBMGA010364	5.63854	5.79216
BGIBMGA005510	14.8876	11.1975
BGIBMGA000550	4.0435	5.4647
BGIBMGA014227	3819.32	2125.02
BGIBMGA008292	37.4872	49.5461
Novel01617	62.7841	102.372
BGIBMGA000695	13.7853	13.374
BGIBMGA010069	4.66466	8.45523
BGIBMGA001872	36.0153	33.7089
BGIBMGA002292	3.4685	3.07463
BGIBMGA011043	15.023	14.8313
BGIBMGA013011	32.0963	23.435
BGIBMGA008719	12.04	10.6553
BGIBMGA008625	10.414	15.2273
BGIBMGA008796	4.88019	5.07314
BGIBMGA012782	8.57224	13.892
BGIBMGA003422	436.133	350.385
EMBMOG00000002755	5.57143	6.04745
BGIBMGA002210	13.4271	14.123
BGIBMGA010278	32.4987	28.0403
BGIBMGA002842	5.03627	6.08776
Novel00668	1.41393	1.61999
Novel00678	11.1281	16.4929
Novel01382	18.2879	19.5134
BGIBMGA005278	9.19213	3.35893
BGIBMGA011788	58.6142	49.4146
BGIBMGA005716	16.8114	17.5144
Novel01639	67.5451	78.8892
BGIBMGA001829	35.0758	39.0819
BGIBMGA007550	22.486	20.1289
Novel01422	2.94357	4.57613
BGIBMGA010004	22.9954	20.6955
Novel01079	11.6032	12.402
BGIBMGA008055	6.93367	15.9349
BGIBMGA006062	1.30377	1.10068
BGIBMGA012081	8.24505	11.5876
BGIBMGA013111	7920.88	8001.06
BGIBMGA004440	10.5325	15.3226
BGIBMGA001624	7.44247	9.04253
Novel00003	2.08057	2.89303
Novel01242	3.09145	3.30587
BGIBMGA000711	1.28158	3.40613
BGIBMGA006223	5.77218	2.74311
BGIBMGA013932	10.5661	2.19836
BGIBMGA002859	29.5153	29.6773
Novel01511	5.95706	4.58908
BGIBMGA002122	1.15561	1.62601
BGIBMGA013612	266.551	236.028
BGIBMGA003801	1.31588	2.46868
BGIBMGA010674	2.88022	2.43157
BGIBMGA013021	348.368	339.877
BGIBMGA007486	16.8979	29.5733
BGIBMGA005589	6.68883	12.838
BGIBMGA000147	50.7789	93.4248
Novel00205	3.23945	2.46136
BGIBMGA004605	6951.31	5842.27
BGIBMGA000756	17.7163	20.1443
BGIBMGA005013	581.061	777.003
BGIBMGA010409	4900.67	2577.95
BGIBMGA008947	14.0214	11.7072
Novel00368	52.6849	46.3687
BGIBMGA005534	10.3188	10.4537
BGIBMGA012558	10.5753	10.9
BGIBMGA002187	7.79401	10.5937
BGIBMGA012376	13.7845	11.7828
BGIBMGA013840	37.9278	35.2218
Novel00349	1.94457	1.20122
BGIBMGA007567	12.2368	10.9402
BGIBMGA003235	27.9326	24.1245
Novel00222	13.9094	14.7114
BGIBMGA005932	13.5691	18.8197
Novel01376	3.41792	2.88551
BGIBMGA013361	2.56284	4.44113
BGIBMGA004346	20.2942	23.3631
Novel00627	26.025	23.0628
BGIBMGA000302	35.6484	45.5267
BGIBMGA004317	8.32548	8.76838
Novel00877	9.96978	10.4922
BGIBMGA010280	32.78	45.9692
BGIBMGA001444	5.92806	2.10722
BGIBMGA012322	2.45208	1.88193
BGIBMGA004628	138.871	83.9336
BGIBMGA009210	46.9809	63.0299
Novel01562	40.3077	30.9831
BGIBMGA006921	15.4141	14.074
BGIBMGA007287	87.1853	89.6352
BGIBMGA010723	227.439	205.231
BGIBMGA012978	28.632	45.7577
[truncated: 8,405 more rows]
