# Supplementary material for: Precocious Metamorphosis of Silkworm Larvae Infected by BmNPV in the Latter Half of the Fifth Instar
Source: Front Physiol. 2021 May 10;12:650972. doi: 10.3389/fphys.2021.650972 (PMC8141865; doi:10.3389/fphys.2021.650972)
Supplement: Supplementary Table 6 — A list of differential expression genes between infected and control groups. [file Table_6.xlsx]

## Sheet: Sheet1
Gene_id	readcount_infected	readcount_control	log2 Fold Change	pval	padj	Blast swiss prot
BGIBMGA003191	176.961	46.9044	1.9156	4.0882e-05	0.0478	sp|Q2KII6|NGDN_BOVIN Neuroguidin OS=Bos taurus GN=NGDN PE=2 SV=1//8.07761e-58
BGIBMGA004024	1148.26	381.599	1.5893	1.7529e-05	0.030351	-//-
BGIBMGA008935	5862.73	851.856	2.7829	8.6893e-06	0.018807	-//-
BGIBMGA008938	320.956	64.4304	2.3166	7.2442e-08	0.00031358	sp|P57727|TMPS3_HUMAN Transmembrane protease serine 3 OS=Homo sapiens GN=TMPRSS3 PE=1 SV=2//7.50012e-41
BGIBMGA010070	254.614	68.1663	1.9012	1.0065e-05	0.019363	sp|Q5REB8|ACSS3_PONAB Acyl-CoA synthetase short-chain family member 3, mitochondrial OS=Pongo abelii GN=ACSS3 PE=2 SV=1//4.71252e-143
Novel00232	67.1856	7.84031	3.0992	3.0884e-06	0.0076394	hypothetical protein KGM_16435 [Danaus plexippus]
Novel00602	30016.7	5897.91	2.3475	1.9331e-10	1.1157e-06	transposase [Bombyx mori]
BGIBMGA001595	126.479	663.159	-2.3905	1.2511e-06	0.0036103	sp|Q5RBM6|BUP1_PONAB Beta-ureidopropionase OS=Pongo abelii GN=UPB1 PE=2 SV=1//1.25265e-156
BGIBMGA002033	19.877	140.019	-2.8164	4.1047e-05	0.0478	sp|A2ASS6|TITIN_MOUSE Titin OS=Mus musculus GN=Ttn PE=1 SV=1//3.91395e-06
BGIBMGA002034	91.1196	695.725	-2.9327	1.6846e-13	1.4584e-09	sp|O01761|UNC89_CAEEL Muscle M-line assembly protein unc-89 OS=Caenorhabditis elegans GN=unc-89 PE=1 SV=3//6.82674e-07
BGIBMGA004546	597.233	8835.46	-3.8869	1.9095e-23	3.3064e-19	sp|O01761|UNC89_CAEEL Muscle M-line assembly protein unc-89 OS=Caenorhabditis elegans GN=unc-89 PE=1 SV=3//2.34752e-08
BGIBMGA008860	818.214	2337.21	-1.5142	1.9973e-05	0.03144	sp|P14296|ARYA_MANSE Arylphorin subunit alpha OS=Manduca sexta PE=2 SV=1//4.68848e-85
Novel00168	63.0677	1052.46	-4.0607	3.2916e-05	0.047495	PREDICTED: titin-like, partial [Bombyx mori]
Novel00554	5.79145	366.722	-5.9846	4.1409e-05	0.0478	titin2 [Bombyx mori]>gi|22474516|dbj|BAC10620.1| Titin-like protein [Bombyx mori]
Novel01674	27.4415	393.512	-3.842	1.4653e-07	0.00050742	PREDICTED: uncharacterized protein LOC105842185 [Bombyx mori]
