# Supplementary material for: Precocious Metamorphosis of Silkworm Larvae Infected by BmNPV in the Latter Half of the Fifth Instar
Source: Front Physiol. 2021 May 10;12:650972. doi: 10.3389/fphys.2021.650972 (PMC8141865; doi:10.3389/fphys.2021.650972)
Supplement: Supplementary Table 7 — Infected vs. control DEG_GO_enrichment result. [file Table_7.xls]

GO_accession	Description	Term_type	Over_represented_pValue	Corrected_pValue	DEG_item	DEG_list	Bg_item	Bg_list	Up	Up_Gene_names	Down	Down_Gene_names
GO:0004415	hyalurononglucosaminidase activity	molecular_function	0.0036252	1	1	9	2	10221	0		1	BGIBMGA004546
GO:0015929	hexosaminidase activity	molecular_function	0.0036252	1	1	9	2	10221	0		1	BGIBMGA004546
GO:0006270	DNA replication initiation	biological_process	0.030319	1	1	9	36	10221	0		1	BGIBMGA001595
GO:0006261	DNA-dependent DNA replication	biological_process	0.037925	1	1	9	46	10221	0		1	BGIBMGA001595
GO:0016810	hydrolase activity, acting on carbon-nitrogen (but not peptide) bonds	molecular_function	0.057017	1	1	9	67	10221	0		1	BGIBMGA001595
GO:0006950	response to stress	biological_process	0.058359	1	2	9	418	10221	0		2	Novel00168,BGIBMGA002034
GO:0006952	defense response	biological_process	0.1035	1	1	9	110	10221	0		1	BGIBMGA002034
GO:0004553	hydrolase activity, hydrolyzing O-glycosyl compounds	molecular_function	0.13102	1	1	9	153	10221	0		1	BGIBMGA004546
GO:0016798	hydrolase activity, acting on glycosyl bonds	molecular_function	0.14004	1	1	9	165	10221	0		1	BGIBMGA004546
GO:0004252	serine-type endopeptidase activity	molecular_function	0.16447	1	1	9	214	10221	1	BGIBMGA008938	0
GO:0006260	DNA replication	biological_process	0.17451	1	1	9	209	10221	0		1	BGIBMGA001595
GO:0008236	serine-type peptidase activity	molecular_function	0.22689	1	1	9	301	10221	1	BGIBMGA008938	0
GO:0017171	serine hydrolase activity	molecular_function	0.22689	1	1	9	301	10221	1	BGIBMGA008938	0
GO:0005975	carbohydrate metabolic process	biological_process	0.26607	1	1	9	325	10221	0		1	BGIBMGA004546
GO:0016787	hydrolase activity	molecular_function	0.28781	1	3	9	1989	10221	1	BGIBMGA008938	2	BGIBMGA001595,BGIBMGA004546
GO:0004175	endopeptidase activity	molecular_function	0.29259	1	1	9	397	10221	1	BGIBMGA008938	0
GO:0050896	response to stimulus	biological_process	0.33197	1	2	9	1253	10221	0		2	BGIBMGA002034,Novel00168
GO:0070011	peptidase activity, acting on L-amino acid peptides	molecular_function	0.40258	1	1	9	582	10221	1	BGIBMGA008938	0
GO:0006508	proteolysis	biological_process	0.40624	1	1	9	586	10221	1	BGIBMGA008938	0
GO:0008233	peptidase activity	molecular_function	0.42051	1	1	9	612	10221	1	BGIBMGA008938	0
GO:0006259	DNA metabolic process	biological_process	0.42262	1	1	9	531	10221	0		1	BGIBMGA001595
GO:0008270	zinc ion binding	molecular_function	0.48035	1	1	9	689	10221	0		1	Novel01674
GO:0005515	protein binding	molecular_function	0.48558	1	3	9	2562	10221	0		3	BGIBMGA002034,BGIBMGA002033,BGIBMGA004546
GO:0046914	transition metal ion binding	molecular_function	0.57065	1	1	9	902	10221	0		1	Novel01674
GO:0003824	catalytic activity	molecular_function	0.60608	1	4	9	4277	10221	2	BGIBMGA010070,BGIBMGA008938	2	BGIBMGA004546,BGIBMGA001595
GO:0008152	metabolic process	biological_process	0.70584	1	4	9	4789	10221	2	BGIBMGA008938,BGIBMGA010070	2	BGIBMGA001595,BGIBMGA004546
GO:0044238	primary metabolic process	biological_process	0.71868	1	3	9	3704	10221	1	BGIBMGA008938	2	BGIBMGA001595,BGIBMGA004546
GO:0016020	membrane	cellular_component	0.72003	1	2	9	2532	10221	0		2	Novel00554,BGIBMGA002034
GO:0008150	biological_process	biological_process	0.73059	1	6	9	7005	10221	2	BGIBMGA010070,BGIBMGA008938	4	BGIBMGA002034,Novel00168,BGIBMGA004546,BGIBMGA001595
GO:0016021	integral component of membrane	cellular_component	0.73838	1	1	9	1400	10221	0		1	BGIBMGA002034
GO:0031224	intrinsic component of membrane	cellular_component	0.73928	1	1	9	1403	10221	0		1	BGIBMGA002034
GO:0019538	protein metabolic process	biological_process	0.75456	1	1	9	1452	10221	1	BGIBMGA008938	0
GO:0071704	organic substance metabolic process	biological_process	0.75773	1	3	9	3894	10221	1	BGIBMGA008938	2	BGIBMGA004546,BGIBMGA001595
GO:0034645	cellular macromolecule biosynthetic process	biological_process	0.75991	1	1	9	1417	10221	0		1	BGIBMGA001595
GO:0009059	macromolecule biosynthetic process	biological_process	0.76518	1	1	9	1434	10221	0		1	BGIBMGA001595
GO:0046872	metal ion binding	molecular_function	0.7927	1	1	9	1514	10221	0		1	Novel01674
GO:0043169	cation binding	molecular_function	0.79572	1	1	9	1528	10221	0		1	Novel01674
GO:0044425	membrane part	cellular_component	0.81012	1	1	9	1673	10221	0		1	BGIBMGA002034
GO:0043170	macromolecule metabolic process	biological_process	0.82268	1	2	9	3020	10221	1	BGIBMGA008938	1	BGIBMGA001595
GO:0090304	nucleic acid metabolic process	biological_process	0.82981	1	1	9	1696	10221	0		1	BGIBMGA001595
GO:0003676	nucleic acid binding	molecular_function	0.83508	1	1	9	1759	10221	0		1	Novel01674
GO:0044249	cellular biosynthetic process	biological_process	0.84554	1	1	9	1820	10221	0		1	BGIBMGA001595
GO:1901576	organic substance biosynthetic process	biological_process	0.85478	1	1	9	1878	10221	0		1	BGIBMGA001595
GO:0006139	nucleobase-containing compound metabolic process	biological_process	0.86417	1	1	9	1901	10221	0		1	BGIBMGA001595
GO:0009058	biosynthetic process	biological_process	0.86639	1	1	9	1951	10221	0		1	BGIBMGA001595
GO:0046483	heterocycle metabolic process	biological_process	0.87756	1	1	9	1996	10221	0		1	BGIBMGA001595
GO:0006725	cellular aromatic compound metabolic process	biological_process	0.87796	1	1	9	2001	10221	0		1	BGIBMGA001595
GO:1901360	organic cyclic compound metabolic process	biological_process	0.88291	1	1	9	2040	10221	0		1	BGIBMGA001595
GO:0005488	binding	molecular_function	0.90376	1	4	9	5855	10221	0		4	BGIBMGA002033,BGIBMGA004546,Novel01674,BGIBMGA002034
GO:0034641	cellular nitrogen compound metabolic process	biological_process	0.90541	1	1	9	2226	10221	0		1	BGIBMGA001595
GO:0003674	molecular_function	molecular_function	0.91566	1	7	9	8881	10221	2	BGIBMGA008938,BGIBMGA010070	5	Novel01674,BGIBMGA002034,BGIBMGA001595,BGIBMGA002033,BGIBMGA004546
GO:0006807	nitrogen compound metabolic process	biological_process	0.92418	1	1	9	2410	10221	0		1	BGIBMGA001595
GO:0044260	cellular macromolecule metabolic process	biological_process	0.93416	1	1	9	2498	10221	0		1	BGIBMGA001595
GO:0043167	ion binding	molecular_function	0.94976	1	1	9	2656	10221	0		1	Novel01674
GO:0097159	organic cyclic compound binding	molecular_function	0.95658	1	1	9	2842	10221	0		1	Novel01674
GO:1901363	heterocyclic compound binding	molecular_function	0.95658	1	1	9	2842	10221	0		1	Novel01674
GO:0005575	cellular_component	cellular_component	0.96786	1	2	9	4586	10221	0		2	Novel00554,BGIBMGA002034
GO:0044237	cellular metabolic process	biological_process	0.97448	1	1	9	3250	10221	0		1	BGIBMGA001595
GO:0009987	cellular process	biological_process	0.99797	1	1	9	4911	10221	0		1	BGIBMGA001595
