# Supplementary material for: Precocious Metamorphosis of Silkworm Larvae Infected by BmNPV in the Latter Half of the Fifth Instar
Source: Front Physiol. 2021 May 10;12:650972. doi: 10.3389/fphys.2021.650972 (PMC8141865; doi:10.3389/fphys.2021.650972)
Supplement: Supplementary Table 8 — Infected vs. control all DEG_KEGG_pathway_enrichment result. [file Table_8.xls]

##Databases: KEGG PATHWAY
##Statistical test method: hypergeometric test / Fisher's exact test
##FDR correction method: Benjamini and Hochberg

#Term	Database	ID	Input number	Background number	P-Value	Corrected P-Value	Input	KEGG_ID/KO	Entrez_ID	Hyperlink
Pantothenate and CoA biosynthesis	KEGG PATHWAY	bmor00770	1	13	0.0181375823859	0.0516481452648	BGIBMGA001595	bmor:100329149|	100329149|	http://www.genome.jp/kegg-bin/show_pathway?bmor00770/bmor:100329149%09red
Propanoate metabolism	KEGG PATHWAY	bmor00640	1	14	0.0194222621847	0.0516481452648	BGIBMGA010070	bmor:101743386|	101743386|	http://www.genome.jp/kegg-bin/show_pathway?bmor00640/bmor:101743386%09red
beta-Alanine metabolism	KEGG PATHWAY	bmor00410	1	19	0.0258240726324	0.0516481452648	BGIBMGA001595	bmor:100329149|	100329149|	http://www.genome.jp/kegg-bin/show_pathway?bmor00410/bmor:100329149%09red
Drug metabolism - other enzymes	KEGG PATHWAY	bmor00983	1	52	0.0671845200728	0.100776780109	BGIBMGA001595	bmor:100329149|	100329149|	http://www.genome.jp/kegg-bin/show_pathway?bmor00983/bmor:100329149%09red
Pyrimidine metabolism	KEGG PATHWAY	bmor00240	1	84	0.10584491505	0.12701389806	BGIBMGA001595	bmor:100329149|	100329149|	http://www.genome.jp/kegg-bin/show_pathway?bmor00240/bmor:100329149%09red
Metabolic pathways	KEGG PATHWAY	bmor01100	2	920	0.344893950531	0.344893950531	BGIBMGA001595|BGIBMGA010070	bmor:100329149|bmor:101743386|	100329149|101743386|	http://www.genome.jp/kegg-bin/show_pathway?bmor01100/bmor:100329149%09red/bmor:101743386%09red

--------------------

#Term	Database	ID	Input number	Background number	P-Value	Corrected P-Value	Input	KEGG_ID/KO	Entrez_ID	Hyperlink

--------------------

#Term	Database	ID	Input number	Background number	P-Value	Corrected P-Value	Input	KEGG_ID/KO	Entrez_ID	Hyperlink

--------------------
